# Supplementary material for: ﻿An annotated and illustrated identification guide to common mesophotic reef sponges (Porifera, Demospongiae, Hexactinellida, and Homoscleromorpha) inhabiting Flower Garden Banks National Marine Sanctuary and vicinities
Source: Zookeys. 2023 May 11;1161:1–68. doi: 10.3897/zookeys.1161.93754 (PMC10208736; doi:10.3897/zookeys.1161.93754)
Supplement: XML Treatment for Agelas cf. citrina [file zookeys.1161.93754-treatment1.xml]

<!DOCTYPE tp:taxon-treatment
  PUBLIC "-//TaxonX//DTD Taxonomic Treatment Publishing DTD v0 20100105//EN" "tax-treatment-NSO.dtd">
<tp:taxon-treatment xmlns:tp="http://www.plazi.org/taxpub"><tp:treatment-meta><kwd-group><label>Taxon classification</label><kwd>
                  <named-content content-type="kingdom">Animalia</named-content>
                </kwd><kwd>
                  <named-content content-type="order">Agelasida</named-content>
                </kwd><kwd>
                  <named-content content-type="family">Agelasidae</named-content>
                </kwd></kwd-group><mixed-citation publication-type="journal"><person-group><name><surname>Díaz</surname><given-names>Maria Cristina</given-names></name><name><surname>Nuttall</surname><given-names>Marissa</given-names></name><name><surname>Pomponi</surname><given-names>Shirley A.</given-names></name><name><surname>Rützler</surname><given-names>Klaus</given-names></name><name><surname>Klontz</surname><given-names>Sarah</given-names></name><name><surname>Adams</surname><given-names>Christi</given-names></name><name><surname>Hickerson</surname><given-names>Emma L.</given-names></name><name><surname>Schmahl</surname><given-names>G. P.</given-names></name></person-group><article-title>﻿An annotated and illustrated identification guide to common mesophotic reef sponges (<tp:taxon-name><tp:taxon-name-part taxon-name-part-type="phylum">Porifera</tp:taxon-name-part></tp:taxon-name>, <tp:taxon-name><tp:taxon-name-part taxon-name-part-type="class">Demospongiae</tp:taxon-name-part></tp:taxon-name>, <tp:taxon-name><tp:taxon-name-part taxon-name-part-type="class">Hexactinellida</tp:taxon-name-part></tp:taxon-name>, and <tp:taxon-name><tp:taxon-name-part taxon-name-part-type="class">Homoscleromorpha</tp:taxon-name-part></tp:taxon-name>) inhabiting Flower Garden Banks National Marine Sanctuary and vicinities</article-title><source>Zookeys</source><day>11</day><month>05</month><year>2023</year><volume>1161</volume><fpage>1</fpage><lpage>68</lpage><pub-id pub-id-type="doi">10.3897/zookeys.1161.93754</pub-id></mixed-citation></tp:treatment-meta><tp:nomenclature><label>﻿</label><tp:taxon-name>
                <object-id xmlns:xlink="http://www.w3.org/1999/xlink" content-type="arpha" xlink:type="simple">A5FDF094-5DFD-5923-8AA6-8294D9760C7E</object-id>
                <tp:taxon-name-part taxon-name-part-type="genus" reg="Agelas">Agelas</tp:taxon-name-part>
                <tp:taxon-name-part taxon-name-part-type="uncertainty-rank">cf.</tp:taxon-name-part>
                <tp:taxon-name-part taxon-name-part-type="species" reg="citrina">citrina</tp:taxon-name-part>
              </tp:taxon-name><tp:taxon-authority>Gotera &amp; Alcolado, 1987</tp:taxon-authority><xref ref-type="fig" rid="F3">Fig. 3</xref></tp:nomenclature><tp:treatment-sec sec-type="Diagnostic features" id="SECID0EGGAE"><title>Diagnostic features.</title><p>Massive amorphous to thick crust (≤ 3 cm thick), bright orange to reddish externally. The surface is convoluted with irregular folds and depressions. Oscula round, sparse, 2–5 mm wide.</p><fig id="F3" position="float" orientation="portrait"><object-id xmlns:xlink="http://www.w3.org/1999/xlink" content-type="doi" xlink:type="simple">10.3897/zookeys.1161.93754.figure3</object-id><object-id xmlns:xlink="http://www.w3.org/1999/xlink" content-type="arpha" xlink:type="simple">E7F17FD5-0E6C-5E3D-8BEE-08533674909A</object-id><label>Figure 3.</label><caption><p><tp:taxon-name><tp:taxon-name-part taxon-name-part-type="genus" reg="Agelas">Agelas</tp:taxon-name-part><tp:taxon-name-part taxon-name-part-type="uncertainty-rank">cf.</tp:taxon-name-part><tp:taxon-name-part taxon-name-part-type="species" reg="citrina">citrina</tp:taxon-name-part></tp:taxon-name>, 50 m deep. Sample DFH9-7E.</p></caption><graphic xmlns:xlink="http://www.w3.org/1999/xlink" xlink:href="zookeys-1161-001_article-93754__-g003.jpg" position="float" orientation="portrait" xlink:type="simple" id="oo_848677.jpg"><uri content-type="original_file" xlink:type="simple">https://binary.pensoft.net/fig/848677</uri></graphic></fig></tp:treatment-sec><tp:treatment-sec sec-type="Similar species" id="SECID0EFHAE"><title>Similar species.</title><p><italic><tp:taxon-name><tp:taxon-name-part taxon-name-part-type="genus" reg="Agelas">Agelas</tp:taxon-name-part><tp:taxon-name-part taxon-name-part-type="species" reg="clathrodes">clathrodes</tp:taxon-name-part></tp:taxon-name></italic> has key-holed and round oscula. <italic><tp:taxon-name><tp:taxon-name-part taxon-name-part-type="genus" reg="Agelas">Agelas</tp:taxon-name-part><tp:taxon-name-part taxon-name-part-type="species" reg="cerebriformis">cerebriformis</tp:taxon-name-part></tp:taxon-name></italic> has a convoluted surface but it is brown and tubular.</p></tp:treatment-sec><tp:treatment-sec sec-type="distribution" id="SECID0EBIAE"><title>Distribution and abundance.</title><p><italic><tp:taxon-name><tp:taxon-name-part taxon-name-part-type="genus" reg="Agelas">Agelas</tp:taxon-name-part><tp:taxon-name-part taxon-name-part-type="species" reg="citrina">citrina</tp:taxon-name-part></tp:taxon-name></italic> occurs on shallow coral reefs throughout the Caribbean and the Florida Keys. Found on mesophotic reefs at <abbrev xmlns:xlink="http://www.w3.org/1999/xlink" xlink:title="Flower Garden Banks National Marine Sanctuary" id="ABBRID0ESIAE" xlink:type="simple">FGBNMS</abbrev>, Cuba (50–61 m deep), and South Carolina MPA (52 m depth). At <abbrev xmlns:xlink="http://www.w3.org/1999/xlink" xlink:title="Flower Garden Banks National Marine Sanctuary" id="ABBRID0EWIAE" xlink:type="simple">FGBNMS</abbrev>, rare to moderate in abundance and a widespread distribution occurring at 11 sites.</p></tp:treatment-sec><tp:treatment-sec sec-type="ecology" id="SECID0E1IAE"><title>Ecology.</title><p>Lower mesophotic reefs and heavily silted reefs in <abbrev xmlns:xlink="http://www.w3.org/1999/xlink" xlink:title="Flower Garden Banks National Marine Sanctuary" id="ABBRID0EAJAE" xlink:type="simple">FGBNMS</abbrev> region. A strong, particular garlic-like odor is associated with all regional variants. This morphotype is referred to as cf. since it does not have the typical flabellate shape nor the orangish color.</p></tp:treatment-sec><tp:treatment-sec sec-type="Identification" id="SECID0EEJAE"><title>Identification.</title><p>KR, SK, CA, MCD.</p></tp:treatment-sec><tp:treatment-sec sec-type="References" id="SECID0EJJAE"><title>References.</title><p><xref ref-type="bibr" rid="B15">Díaz et al. 2019</xref>, <xref ref-type="bibr" rid="B16">2021</xref>; <xref ref-type="bibr" rid="B37">Parra-Velandia et al. 2014</xref>; <xref ref-type="bibr" rid="B74">Zea et al. 2014</xref>.</p></tp:treatment-sec><ref-list><ref id="B15"><mixed-citation xmlns:xlink="http://www.w3.org/1999/xlink" xlink:type="simple"><person-group><name name-style="western"><surname>Díaz</surname><given-names>MC</given-names></name><name name-style="western"><surname>Busutil</surname><given-names>L</given-names></name><name name-style="western"><surname>García-Hernández</surname><given-names>MR</given-names></name><name name-style="western"><surname>Pomponi</surname><given-names>SA</given-names></name></person-group> (<year>2019</year>) Cuba’s Mesophotic Coral Reefs- Sponge Photo Identification Guide. In: Reed JK, Farrington F (Eds) Cooperative Institute for Ocean Exploration, Research, and Technology (CIOERT) at Harbor Branch Oceanographic Institute, Florida Atlantic University (HBOI-FAU). Harbor Branch Oceanographic Institute Contribution Number 2256. <ext-link xlink:type="simple" ext-link-type="uri" xlink:href="http://www.cioert.org/wp-content/uploads/2019/06/D%C3%ADaz-et-al-Cubas-Mesophotic-Coral-Reefs-Sponge-Photo-Identification-Guide-Edition–1">http://www.cioert.org/wp-content/uploads/2019/06/D%C3%ADaz-et-al-Cubas-Mesophotic-Coral-Reefs-Sponge-Photo-Identification-Guide-Edition–1</ext-link> [Accessed 10 June 2022]</mixed-citation></ref><ref id="B16"><mixed-citation xmlns:xlink="http://www.w3.org/1999/xlink" xlink:type="simple"><person-group><name name-style="western"><surname>Díaz</surname><given-names>MC</given-names></name><name name-style="western"><surname>Pomponi</surname><given-names>SA</given-names></name><name name-style="western"><surname>Farrington</surname><given-names>S</given-names></name><name name-style="western"><surname>Reed</surname><given-names>JK</given-names></name></person-group> (<year>2021</year>) Photo Identification Guide of the Sponges inhabiting the Shelf-edge Marine Protected Areas and Deep-water Reefs of the Southeastern USA (1<sup>st</sup> Edn). Harbor Branch Oceanographic Institute Contribution Number, 2294. <ext-link xlink:type="simple" ext-link-type="uri" xlink:href="http://www.cioert.org/expeditions/mesophotic-reef-ecosystems">http://www.cioert.org/expeditions/mesophotic-reef-ecosystems</ext-link></mixed-citation></ref><ref id="B37"><mixed-citation xmlns:xlink="http://www.w3.org/1999/xlink" xlink:type="simple"><person-group><name name-style="western"><surname>Parra-Velandia</surname><given-names>FJ</given-names></name><name name-style="western"><surname>Zea</surname><given-names>S</given-names></name><name name-style="western"><surname>van Soest</surname><given-names>RWM</given-names></name></person-group> (<year>2014</year>) <article-title>Reef sponges of the genus <italic><tp:taxon-name><tp:taxon-name-part taxon-name-part-type="genus">Agelas</tp:taxon-name-part></tp:taxon-name></italic> (<tp:taxon-name><tp:taxon-name-part taxon-name-part-type="phylum">Porifera</tp:taxon-name-part></tp:taxon-name>: <tp:taxon-name><tp:taxon-name-part taxon-name-part-type="class">Demospongiae</tp:taxon-name-part></tp:taxon-name>) from the Greater Caribbean.</article-title><source>Zootaxa</source><volume>3794</volume>(<issue>3</issue>): <fpage>301</fpage>–<lpage>344</lpage>. <ext-link xlink:type="simple" ext-link-type="doi" xlink:href="10.11646/zootaxa.3794.3.1">https://doi.org/10.11646/zootaxa.3794.3.1</ext-link></mixed-citation></ref><ref id="B74"><mixed-citation xmlns:xlink="http://www.w3.org/1999/xlink" xlink:type="simple"><person-group><name name-style="western"><surname>Zea</surname><given-names>S</given-names></name><name name-style="western"><surname>Henkel</surname><given-names>TP</given-names></name><name name-style="western"><surname>Pawlik</surname><given-names>JR</given-names></name></person-group> (<year>2014</year>) The Sponge Guide: a picture guide to Caribbean sponges (3<sup>rd</sup> Edn.). <ext-link xlink:type="simple" ext-link-type="uri" xlink:href="http://www.spongeguide.org">www.spongeguide.org</ext-link></mixed-citation></ref></ref-list></tp:taxon-treatment>
