# Supplementary material for: ﻿An annotated and illustrated identification guide to common mesophotic reef sponges (Porifera, Demospongiae, Hexactinellida, and Homoscleromorpha) inhabiting Flower Garden Banks National Marine Sanctuary and vicinities
Source: Zookeys. 2023 May 11;1161:1–68. doi: 10.3897/zookeys.1161.93754 (PMC10208736; doi:10.3897/zookeys.1161.93754)
Supplement: XML Treatment for Agelas dilatata [file zookeys.1161.93754-treatment3.xml]

<!DOCTYPE tp:taxon-treatment
  PUBLIC "-//TaxonX//DTD Taxonomic Treatment Publishing DTD v0 20100105//EN" "tax-treatment-NSO.dtd">
<tp:taxon-treatment xmlns:tp="http://www.plazi.org/taxpub"><tp:treatment-meta><kwd-group><label>Taxon classification</label><kwd>
                  <named-content content-type="kingdom">Animalia</named-content>
                </kwd><kwd>
                  <named-content content-type="order">Agelasida</named-content>
                </kwd><kwd>
                  <named-content content-type="family">Agelasidae</named-content>
                </kwd></kwd-group><mixed-citation publication-type="journal"><person-group><name><surname>Díaz</surname><given-names>Maria Cristina</given-names></name><name><surname>Nuttall</surname><given-names>Marissa</given-names></name><name><surname>Pomponi</surname><given-names>Shirley A.</given-names></name><name><surname>Rützler</surname><given-names>Klaus</given-names></name><name><surname>Klontz</surname><given-names>Sarah</given-names></name><name><surname>Adams</surname><given-names>Christi</given-names></name><name><surname>Hickerson</surname><given-names>Emma L.</given-names></name><name><surname>Schmahl</surname><given-names>G. P.</given-names></name></person-group><article-title>﻿An annotated and illustrated identification guide to common mesophotic reef sponges (<tp:taxon-name><tp:taxon-name-part taxon-name-part-type="phylum">Porifera</tp:taxon-name-part></tp:taxon-name>, <tp:taxon-name><tp:taxon-name-part taxon-name-part-type="class">Demospongiae</tp:taxon-name-part></tp:taxon-name>, <tp:taxon-name><tp:taxon-name-part taxon-name-part-type="class">Hexactinellida</tp:taxon-name-part></tp:taxon-name>, and <tp:taxon-name><tp:taxon-name-part taxon-name-part-type="class">Homoscleromorpha</tp:taxon-name-part></tp:taxon-name>) inhabiting Flower Garden Banks National Marine Sanctuary and vicinities</article-title><source>Zookeys</source><day>11</day><month>05</month><year>2023</year><volume>1161</volume><fpage>1</fpage><lpage>68</lpage><pub-id pub-id-type="doi">10.3897/zookeys.1161.93754</pub-id></mixed-citation></tp:treatment-meta><tp:nomenclature><label>﻿</label><tp:taxon-name>
                <object-id xmlns:xlink="http://www.w3.org/1999/xlink" content-type="arpha" xlink:type="simple">2C5654EA-7BE3-5CE4-8D70-E5DC6EA07204</object-id>
                <tp:taxon-name-part taxon-name-part-type="genus" reg="Agelas">Agelas</tp:taxon-name-part>
                <tp:taxon-name-part taxon-name-part-type="species" reg="dilatata">dilatata</tp:taxon-name-part>
              </tp:taxon-name><tp:taxon-authority>(Duchassaing &amp; Michelotti, 1864)</tp:taxon-authority><xref ref-type="fig" rid="F5">Fig. 5</xref></tp:nomenclature><tp:treatment-sec sec-type="Diagnostic features" id="SECID0EAPAE"><title>Diagnostic features.</title><p>Flabellate to fan- and cup-shaped, &lt; 3 cm thick, sometimes pedunculated. Brown in color. The surface is smooth with abundant and homogeneously arranged round oscula (4–10 mm) on the upper side, and small unevenly dispersed ostia (1–2 mm wide) on the underside.</p><fig id="F5" position="float" orientation="portrait"><object-id xmlns:xlink="http://www.w3.org/1999/xlink" content-type="doi" xlink:type="simple">10.3897/zookeys.1161.93754.figure5</object-id><object-id xmlns:xlink="http://www.w3.org/1999/xlink" content-type="arpha" xlink:type="simple">06513FB0-3C3E-5E08-9E72-8B9F81F01B48</object-id><label>Figure 5.</label><caption><p><italic><tp:taxon-name><tp:taxon-name-part taxon-name-part-type="genus" reg="Agelas">Agelas</tp:taxon-name-part><tp:taxon-name-part taxon-name-part-type="species" reg="dilatata">dilatata</tp:taxon-name-part></tp:taxon-name></italic>, 46 m deep. Photo code SP-49.</p></caption><graphic xmlns:xlink="http://www.w3.org/1999/xlink" xlink:href="zookeys-1161-001_article-93754__-g005.jpg" position="float" orientation="portrait" xlink:type="simple" id="oo_848679.jpg"><uri content-type="original_file" xlink:type="simple">https://binary.pensoft.net/fig/848679</uri></graphic></fig></tp:treatment-sec><tp:treatment-sec sec-type="Similar species" id="SECID0E4PAE"><title>Similar species.</title><p><italic><tp:taxon-name><tp:taxon-name-part taxon-name-part-type="genus" reg="Agelas">Agelas</tp:taxon-name-part><tp:taxon-name-part taxon-name-part-type="species" reg="dispar">dispar</tp:taxon-name-part></tp:taxon-name></italic>, a fan-shaped brown species, which is thicker and possesses mostly key-holed oscula.</p></tp:treatment-sec><tp:treatment-sec sec-type="distribution" id="SECID0EOQAE"><title>Distribution and abundance.</title><p>Previously considered restricted to the Bahamian-Greater Antilles shallow coral reefs (18–30 m deep) and Cuba (90–115 m). This is the first report for the NW <abbrev xmlns:xlink="http://www.w3.org/1999/xlink" xlink:title="Gulf of Mexico" id="ABBRID0EUQAE" xlink:type="simple">GOM</abbrev>, where it is rare at Sonnier Bank.</p></tp:treatment-sec><tp:treatment-sec sec-type="ecology" id="SECID0EYQAE"><title>Ecology.</title><p>Coralline algae reefs. Specimen is overgrown by a film of green algae. A unique alkaloid isolated from a Yucatan specimen is bioactive against a multidrug-resistant pathogen <italic><tp:taxon-name><tp:taxon-name-part taxon-name-part-type="genus" reg="Pseudomonas">Pseudomonas</tp:taxon-name-part><tp:taxon-name-part taxon-name-part-type="species" reg="aeruginosa">aeruginosa</tp:taxon-name-part></tp:taxon-name></italic> (<xref ref-type="bibr" rid="B39">Pech-Puch et al. 2020</xref>).</p></tp:treatment-sec><tp:treatment-sec sec-type="Identification" id="SECID0ENRAE"><title>Identification.</title><p>MCD.</p></tp:treatment-sec><tp:treatment-sec sec-type="References" id="SECID0ESRAE"><title>References.</title><p><xref ref-type="bibr" rid="B15">Díaz et al. 2019</xref>; <xref ref-type="bibr" rid="B37">Parra-Velandia et al. 2014</xref>.</p></tp:treatment-sec><ref-list><ref id="B39"><mixed-citation xmlns:xlink="http://www.w3.org/1999/xlink" xlink:type="simple"><person-group><name name-style="western"><surname>Pech-Puch</surname><given-names>D</given-names></name><name name-style="western"><surname>Pérez-Povedano</surname><given-names>M</given-names></name><name name-style="western"><surname>Martínez-Guitián</surname><given-names>M</given-names></name><name name-style="western"><surname>Lasarte</surname><given-names>C</given-names></name><name name-style="western"><surname>Vázquez Ucha</surname><given-names>J</given-names></name><name name-style="western"><surname>Bou</surname><given-names>G</given-names></name><name name-style="western"><surname>Rodriguez</surname><given-names>J</given-names></name><name name-style="western"><surname>Beceiro</surname><given-names>A</given-names></name><name name-style="western"><surname>Jiménez</surname><given-names>C</given-names></name></person-group> (<year>2020</year>) In Vitro and In Vivo Assessment of the Efficacy of Bromoageliferin, an Alkaloid Isolated from the Sponge <italic><tp:taxon-name><tp:taxon-name-part taxon-name-part-type="genus">Agelas</tp:taxon-name-part><tp:taxon-name-part taxon-name-part-type="species">dilatata</tp:taxon-name-part></tp:taxon-name></italic>, against <italic><tp:taxon-name><tp:taxon-name-part taxon-name-part-type="genus">Pseudomonas</tp:taxon-name-part><tp:taxon-name-part taxon-name-part-type="species">aeruginosa</tp:taxon-name-part></tp:taxon-name></italic>. Marine Drugs 18(6): e326. <ext-link xlink:type="simple" ext-link-type="doi" xlink:href="10.3390/md18060326">https://doi.org/10.3390/md18060326</ext-link></mixed-citation></ref><ref id="B15"><mixed-citation xmlns:xlink="http://www.w3.org/1999/xlink" xlink:type="simple"><person-group><name name-style="western"><surname>Díaz</surname><given-names>MC</given-names></name><name name-style="western"><surname>Busutil</surname><given-names>L</given-names></name><name name-style="western"><surname>García-Hernández</surname><given-names>MR</given-names></name><name name-style="western"><surname>Pomponi</surname><given-names>SA</given-names></name></person-group> (<year>2019</year>) Cuba’s Mesophotic Coral Reefs- Sponge Photo Identification Guide. In: Reed JK, Farrington F (Eds) Cooperative Institute for Ocean Exploration, Research, and Technology (CIOERT) at Harbor Branch Oceanographic Institute, Florida Atlantic University (HBOI-FAU). Harbor Branch Oceanographic Institute Contribution Number 2256. <ext-link xlink:type="simple" ext-link-type="uri" xlink:href="http://www.cioert.org/wp-content/uploads/2019/06/D%C3%ADaz-et-al-Cubas-Mesophotic-Coral-Reefs-Sponge-Photo-Identification-Guide-Edition–1">http://www.cioert.org/wp-content/uploads/2019/06/D%C3%ADaz-et-al-Cubas-Mesophotic-Coral-Reefs-Sponge-Photo-Identification-Guide-Edition–1</ext-link> [Accessed 10 June 2022]</mixed-citation></ref><ref id="B37"><mixed-citation xmlns:xlink="http://www.w3.org/1999/xlink" xlink:type="simple"><person-group><name name-style="western"><surname>Parra-Velandia</surname><given-names>FJ</given-names></name><name name-style="western"><surname>Zea</surname><given-names>S</given-names></name><name name-style="western"><surname>van Soest</surname><given-names>RWM</given-names></name></person-group> (<year>2014</year>) <article-title>Reef sponges of the genus <italic><tp:taxon-name><tp:taxon-name-part taxon-name-part-type="genus">Agelas</tp:taxon-name-part></tp:taxon-name></italic> (<tp:taxon-name><tp:taxon-name-part taxon-name-part-type="phylum">Porifera</tp:taxon-name-part></tp:taxon-name>: <tp:taxon-name><tp:taxon-name-part taxon-name-part-type="class">Demospongiae</tp:taxon-name-part></tp:taxon-name>) from the Greater Caribbean.</article-title><source>Zootaxa</source><volume>3794</volume>(<issue>3</issue>): <fpage>301</fpage>–<lpage>344</lpage>. <ext-link xlink:type="simple" ext-link-type="doi" xlink:href="10.11646/zootaxa.3794.3.1">https://doi.org/10.11646/zootaxa.3794.3.1</ext-link></mixed-citation></ref></ref-list></tp:taxon-treatment>
