# Supplementary material for: ﻿An annotated and illustrated identification guide to common mesophotic reef sponges (Porifera, Demospongiae, Hexactinellida, and Homoscleromorpha) inhabiting Flower Garden Banks National Marine Sanctuary and vicinities
Source: Zookeys. 2023 May 11;1161:1–68. doi: 10.3897/zookeys.1161.93754 (PMC10208736; doi:10.3897/zookeys.1161.93754)
Supplement: XML Treatment for Ptilocaulis cf. walpersii [file zookeys.1161.93754-treatment4.xml]

<!DOCTYPE tp:taxon-treatment
  PUBLIC "-//TaxonX//DTD Taxonomic Treatment Publishing DTD v0 20100105//EN" "tax-treatment-NSO.dtd">
<tp:taxon-treatment xmlns:tp="http://www.plazi.org/taxpub"><tp:treatment-meta><kwd-group><label>Taxon classification</label><kwd>
                  <named-content content-type="kingdom">Animalia</named-content>
                </kwd><kwd>
                  <named-content content-type="order">Axinellida</named-content>
                </kwd><kwd>
                  <named-content content-type="family">Axinellidae</named-content>
                </kwd></kwd-group><mixed-citation publication-type="journal"><person-group><name><surname>Díaz</surname><given-names>Maria Cristina</given-names></name><name><surname>Nuttall</surname><given-names>Marissa</given-names></name><name><surname>Pomponi</surname><given-names>Shirley A.</given-names></name><name><surname>Rützler</surname><given-names>Klaus</given-names></name><name><surname>Klontz</surname><given-names>Sarah</given-names></name><name><surname>Adams</surname><given-names>Christi</given-names></name><name><surname>Hickerson</surname><given-names>Emma L.</given-names></name><name><surname>Schmahl</surname><given-names>G. P.</given-names></name></person-group><article-title>﻿An annotated and illustrated identification guide to common mesophotic reef sponges (<tp:taxon-name><tp:taxon-name-part taxon-name-part-type="phylum">Porifera</tp:taxon-name-part></tp:taxon-name>, <tp:taxon-name><tp:taxon-name-part taxon-name-part-type="class">Demospongiae</tp:taxon-name-part></tp:taxon-name>, <tp:taxon-name><tp:taxon-name-part taxon-name-part-type="class">Hexactinellida</tp:taxon-name-part></tp:taxon-name>, and <tp:taxon-name><tp:taxon-name-part taxon-name-part-type="class">Homoscleromorpha</tp:taxon-name-part></tp:taxon-name>) inhabiting Flower Garden Banks National Marine Sanctuary and vicinities</article-title><source>Zookeys</source><day>11</day><month>05</month><year>2023</year><volume>1161</volume><fpage>1</fpage><lpage>68</lpage><pub-id pub-id-type="doi">10.3897/zookeys.1161.93754</pub-id></mixed-citation></tp:treatment-meta><tp:nomenclature><label>﻿</label><tp:taxon-name>
                <object-id xmlns:xlink="http://www.w3.org/1999/xlink" content-type="arpha" xlink:type="simple">989D8FB6-C38D-5FDB-92C7-2A13BE09C5E0</object-id>
                <tp:taxon-name-part taxon-name-part-type="genus" reg="Ptilocaulis">Ptilocaulis</tp:taxon-name-part>
                <tp:taxon-name-part taxon-name-part-type="uncertainty-rank">cf.</tp:taxon-name-part>
                <tp:taxon-name-part taxon-name-part-type="species" reg="walpersii">walpersii</tp:taxon-name-part>
              </tp:taxon-name><tp:taxon-authority>(Duchassaing &amp; Michelotti, 1864)</tp:taxon-authority><xref ref-type="fig" rid="F6">Fig. 6</xref></tp:nomenclature><tp:treatment-sec sec-type="Diagnostic features" id="SECID0EZTAE"><title>Diagnostic features.</title><p>Flagelliform branching; single or multiple branches (ca. 1–2 cm wide, ≤ 50 cm height). Red to orange in color. Branches have different lengths, and they can be straight, bent, or laterally fused forming flabellate bodies. Surface rugose and porous, with flattened or rounded processes. Oscula are sparse along the side of branches, hardly visible. Branches are compressible and firm. The identification given to this specimen is based on the external morphology and observations of the live photo.</p><fig id="F6" position="float" orientation="portrait"><object-id xmlns:xlink="http://www.w3.org/1999/xlink" content-type="doi" xlink:type="simple">10.3897/zookeys.1161.93754.figure6</object-id><object-id xmlns:xlink="http://www.w3.org/1999/xlink" content-type="arpha" xlink:type="simple">DCF6BDCE-0983-5B97-A9ED-0408AA2C9766</object-id><label>Figure 6.</label><caption><p><tp:taxon-name><tp:taxon-name-part taxon-name-part-type="genus" reg="Ptilocaulis">Ptilocaulis</tp:taxon-name-part><tp:taxon-name-part taxon-name-part-type="uncertainty-rank">cf.</tp:taxon-name-part><tp:taxon-name-part taxon-name-part-type="species" reg="walpersii">walpersii</tp:taxon-name-part></tp:taxon-name>, 60 m deep, Photo code SP-01.</p></caption><graphic xmlns:xlink="http://www.w3.org/1999/xlink" xlink:href="zookeys-1161-001_article-93754__-g006.jpg" position="float" orientation="portrait" xlink:type="simple" id="oo_848680.jpg"><uri content-type="original_file" xlink:type="simple">https://binary.pensoft.net/fig/848680</uri></graphic></fig></tp:treatment-sec><tp:treatment-sec sec-type="Similar species" id="SECID0EYUAE"><title>Similar species.</title><p><italic><tp:taxon-name><tp:taxon-name-part taxon-name-part-type="genus" reg="Ptilocaulis">Ptilocaulis</tp:taxon-name-part><tp:taxon-name-part taxon-name-part-type="species" reg="marquezi">marquezi</tp:taxon-name-part></tp:taxon-name></italic> (with oxeas and styles) and <italic><tp:taxon-name><tp:taxon-name-part taxon-name-part-type="genus" reg="Higginsia">Higginsia</tp:taxon-name-part><tp:taxon-name-part taxon-name-part-type="species" reg="coralloides">coralloides</tp:taxon-name-part></tp:taxon-name></italic> (with acanthose micro-oxeas added to large oxeas and styles). <italic><tp:taxon-name><tp:taxon-name-part taxon-name-part-type="genus" reg="Ptilocaulis">Ptilocaulis</tp:taxon-name-part><tp:taxon-name-part taxon-name-part-type="species" reg="walpersii">walpersii</tp:taxon-name-part></tp:taxon-name></italic> has only styles as spicules. The cf. is placed since the spicules could not be corroborated. <italic><tp:taxon-name><tp:taxon-name-part taxon-name-part-type="genus" reg="Higginsia">Higginsia</tp:taxon-name-part><tp:taxon-name-part taxon-name-part-type="species" reg="coralloides">coralloides</tp:taxon-name-part></tp:taxon-name></italic> consists of shorter (≤ 10 cm height) and thicker branches (3–5 cm wide).</p></tp:treatment-sec><tp:treatment-sec sec-type="distribution" id="SECID0EKWAE"><title>Distribution and abundance.</title><p><italic><tp:taxon-name><tp:taxon-name-part taxon-name-part-type="genus" reg="Ptilocaulis">Ptilocaulis</tp:taxon-name-part><tp:taxon-name-part taxon-name-part-type="species" reg="walpersii">walpersii</tp:taxon-name-part></tp:taxon-name></italic> is widely distributed on shallow coral reefs throughout the Caribbean, Florida, and Bermuda (0.5–35 m); recently reported at the southern <abbrev xmlns:xlink="http://www.w3.org/1999/xlink" xlink:title="Gulf of Mexico" id="ABBRID0E2WAE" xlink:type="simple">GOM</abbrev>, 4–20 m deep (<xref ref-type="bibr" rid="B59">Ugalde et al. 2021</xref>). This is the first report from the northwestern <abbrev xmlns:xlink="http://www.w3.org/1999/xlink" xlink:title="Gulf of Mexico" id="ABBRID0EDXAE" xlink:type="simple">GOM</abbrev> on mesophotic reefs. Common on Cuban mesophotic reefs. At <abbrev xmlns:xlink="http://www.w3.org/1999/xlink" xlink:title="Flower Garden Banks National Marine Sanctuary" id="ABBRID0EHXAE" xlink:type="simple">FGBNMS</abbrev>, rare abundance and documented only at West Flower Garden Bank.</p></tp:treatment-sec><tp:treatment-sec sec-type="ecology" id="SECID0ELXAE"><title>Ecology.</title><p>Coralline algae reefs.</p></tp:treatment-sec><tp:treatment-sec sec-type="Identification" id="SECID0EQXAE"><title>Identification.</title><p>MCD, CA.</p></tp:treatment-sec><tp:treatment-sec sec-type="References" id="SECID0EVXAE"><title>References.</title><p><xref ref-type="bibr" rid="B3">Alvarez et al. 1998</xref>; <xref ref-type="bibr" rid="B59">Ugalde et al. 2021</xref>.</p></tp:treatment-sec><ref-list><ref id="B59"><mixed-citation xmlns:xlink="http://www.w3.org/1999/xlink" xlink:type="simple"><person-group><name name-style="western"><surname>Ugalde</surname><given-names>D</given-names></name><name name-style="western"><surname>Fernandez</surname><given-names>JCC</given-names></name><name name-style="western"><surname>Gómez</surname><given-names>P</given-names></name><name name-style="western"><surname>Lôbo-Hajdu</surname><given-names>G</given-names></name><name name-style="western"><surname>Simões</surname><given-names>N</given-names></name></person-group> (<year>2021</year>) <article-title>An update on the diversity of marine sponges in the southern Gulf of Mexico coral reefs.</article-title><source>Zootaxa</source><volume>5031</volume>(<issue>1</issue>): <fpage>001</fpage>–<lpage>112</lpage>. <ext-link xlink:type="simple" ext-link-type="doi" xlink:href="10.11646/zootaxa.5031.1.1">https://doi.org/10.11646/zootaxa.5031.1.1</ext-link></mixed-citation></ref><ref id="B3"><mixed-citation xmlns:xlink="http://www.w3.org/1999/xlink" xlink:type="simple"><person-group><name name-style="western"><surname>Alvarez</surname><given-names>B</given-names></name><name name-style="western"><surname>van Soest</surname><given-names>RWM</given-names></name><name name-style="western"><surname>Rützler</surname><given-names>K</given-names></name></person-group> (<year>1998</year>) <article-title>A Revision of <tp:taxon-name><tp:taxon-name-part taxon-name-part-type="family">Axinellidae</tp:taxon-name-part></tp:taxon-name> (<tp:taxon-name><tp:taxon-name-part taxon-name-part-type="phylum">Porifera</tp:taxon-name-part></tp:taxon-name>: <tp:taxon-name><tp:taxon-name-part taxon-name-part-type="class">Demospongiae</tp:taxon-name-part></tp:taxon-name>) in the Central West Atlantic Region.</article-title><source>Smithsonian Contributions to Zoology</source><volume>598</volume>(<issue>598</issue>): <fpage>1</fpage>–<lpage>47</lpage>. <ext-link xlink:type="simple" ext-link-type="doi" xlink:href="10.5479/si.00810282.598">https://doi.org/10.5479/si.00810282.598</ext-link></mixed-citation></ref></ref-list></tp:taxon-treatment>
