# Supplementary material for: ﻿An annotated and illustrated identification guide to common mesophotic reef sponges (Porifera, Demospongiae, Hexactinellida, and Homoscleromorpha) inhabiting Flower Garden Banks National Marine Sanctuary and vicinities
Source: Zookeys. 2023 May 11;1161:1–68. doi: 10.3897/zookeys.1161.93754 (PMC10208736; doi:10.3897/zookeys.1161.93754)
Supplement: XML Treatment for Myrmekioderma gyroderma [file zookeys.1161.93754-treatment5.xml]

<!DOCTYPE tp:taxon-treatment
  PUBLIC "-//TaxonX//DTD Taxonomic Treatment Publishing DTD v0 20100105//EN" "tax-treatment-NSO.dtd">
<tp:taxon-treatment xmlns:tp="http://www.plazi.org/taxpub"><tp:treatment-meta><kwd-group><label>Taxon classification</label><kwd>
                  <named-content content-type="kingdom">Animalia</named-content>
                </kwd><kwd>
                  <named-content content-type="order">Axinellida</named-content>
                </kwd><kwd>
                  <named-content content-type="family">Heteroxyidae</named-content>
                </kwd></kwd-group><mixed-citation publication-type="journal"><person-group><name><surname>Díaz</surname><given-names>Maria Cristina</given-names></name><name><surname>Nuttall</surname><given-names>Marissa</given-names></name><name><surname>Pomponi</surname><given-names>Shirley A.</given-names></name><name><surname>Rützler</surname><given-names>Klaus</given-names></name><name><surname>Klontz</surname><given-names>Sarah</given-names></name><name><surname>Adams</surname><given-names>Christi</given-names></name><name><surname>Hickerson</surname><given-names>Emma L.</given-names></name><name><surname>Schmahl</surname><given-names>G. P.</given-names></name></person-group><article-title>﻿An annotated and illustrated identification guide to common mesophotic reef sponges (<tp:taxon-name><tp:taxon-name-part taxon-name-part-type="phylum">Porifera</tp:taxon-name-part></tp:taxon-name>, <tp:taxon-name><tp:taxon-name-part taxon-name-part-type="class">Demospongiae</tp:taxon-name-part></tp:taxon-name>, <tp:taxon-name><tp:taxon-name-part taxon-name-part-type="class">Hexactinellida</tp:taxon-name-part></tp:taxon-name>, and <tp:taxon-name><tp:taxon-name-part taxon-name-part-type="class">Homoscleromorpha</tp:taxon-name-part></tp:taxon-name>) inhabiting Flower Garden Banks National Marine Sanctuary and vicinities</article-title><source>Zookeys</source><day>11</day><month>05</month><year>2023</year><volume>1161</volume><fpage>1</fpage><lpage>68</lpage><pub-id pub-id-type="doi">10.3897/zookeys.1161.93754</pub-id></mixed-citation></tp:treatment-meta><tp:nomenclature><label>﻿</label><tp:taxon-name>
                <object-id xmlns:xlink="http://www.w3.org/1999/xlink" content-type="arpha" xlink:type="simple">3EC78C05-D255-53D8-882A-7C881DCFE02A</object-id>
                <tp:taxon-name-part taxon-name-part-type="genus" reg="Myrmekioderma">Myrmekioderma</tp:taxon-name-part>
                <tp:taxon-name-part taxon-name-part-type="species" reg="gyroderma">gyroderma</tp:taxon-name-part>
              </tp:taxon-name><tp:taxon-authority>(Alcolado, 1984)</tp:taxon-authority><xref ref-type="fig" rid="F7">Fig. 7</xref></tp:nomenclature><tp:treatment-sec sec-type="Diagnostic features" id="SECID0EZZAE"><title>Diagnostic features.</title><p>Massive amorphous to thick encrusting (3.5 cm thick). Brown reddish to orange in color externally, orange internally. Surface highly ornamented by plates and shallow grooves. Oscula in low abundance and irregularly arranged.</p><fig id="F7" position="float" orientation="portrait"><object-id xmlns:xlink="http://www.w3.org/1999/xlink" content-type="doi" xlink:type="simple">10.3897/zookeys.1161.93754.figure7</object-id><object-id xmlns:xlink="http://www.w3.org/1999/xlink" content-type="arpha" xlink:type="simple">5C0B3FAD-0FAD-5812-8306-15658952C43F</object-id><label>Figure 7.</label><caption><p><italic><tp:taxon-name><tp:taxon-name-part taxon-name-part-type="genus" reg="Myrmekioderma">Myrmekioderma</tp:taxon-name-part><tp:taxon-name-part taxon-name-part-type="species" reg="gyroderma">gyroderma</tp:taxon-name-part></tp:taxon-name></italic>. 60–72 m deep. Samples DFH9-11A, DFH9-5B.</p></caption><graphic xmlns:xlink="http://www.w3.org/1999/xlink" xlink:href="zookeys-1161-001_article-93754__-g007.jpg" position="float" orientation="portrait" xlink:type="simple" id="oo_848681.jpg"><uri content-type="original_file" xlink:type="simple">https://binary.pensoft.net/fig/848681</uri></graphic></fig></tp:treatment-sec><tp:treatment-sec sec-type="Similar species" id="SECID0EW1AE"><title>Similar species.</title><p>Very similar to <italic><tp:taxon-name><tp:taxon-name-part taxon-name-part-type="genus" reg="Didiscus">Didiscus</tp:taxon-name-part><tp:taxon-name-part taxon-name-part-type="species" reg="oxeatus">oxeatus</tp:taxon-name-part></tp:taxon-name></italic>, and <italic><tp:taxon-name><tp:taxon-name-part taxon-name-part-type="genus" reg="Myrmekioderma">Myrmekioderma</tp:taxon-name-part><tp:taxon-name-part taxon-name-part-type="species" reg="rea">rea</tp:taxon-name-part></tp:taxon-name></italic>; this last species presents a smoother appearance and few thinner grooves. Only a spicule analysis allows to distinguish between them. <italic><tp:taxon-name><tp:taxon-name-part taxon-name-part-type="genus" reg="Didiscus">Didiscus</tp:taxon-name-part></tp:taxon-name></italic><abbrev xmlns:xlink="http://www.w3.org/1999/xlink" xlink:title="species in plural" id="ABBRID0EZ2AE" xlink:type="simple">spp</abbrev>. have discorhabds as microscleres, <italic><tp:taxon-name><tp:taxon-name-part taxon-name-part-type="genus" reg="Myrmekioderma">Myrmekioderma</tp:taxon-name-part><tp:taxon-name-part taxon-name-part-type="species" reg="rea">rea</tp:taxon-name-part></tp:taxon-name></italic> has only straight trichodragmata, while <italic><tp:taxon-name><tp:taxon-name-part taxon-name-part-type="genus" reg="Myrmekioderma">Myrmekioderma</tp:taxon-name-part><tp:taxon-name-part taxon-name-part-type="species" reg="gyroderma">gyroderma</tp:taxon-name-part></tp:taxon-name></italic> has twisted long trichodragmata.</p></tp:treatment-sec><tp:treatment-sec sec-type="distribution" id="SECID0ET3AE"><title>Distribution and abundance.</title><p>Shallow and mesophotic reefs, throughout the Caribbean and Gulf of Mexico. At the <abbrev xmlns:xlink="http://www.w3.org/1999/xlink" xlink:title="Flower Garden Banks National Marine Sanctuary" id="ABBRID0EZ3AE" xlink:type="simple">FGBNMS</abbrev> the species presents low to medium abundance (2–100 individuals) at nine sites.</p></tp:treatment-sec><tp:treatment-sec sec-type="ecology" id="SECID0E43AE"><title>Ecology.</title><p>Coralline algae reefs, algal nodules, lower mesophotic reefs.</p></tp:treatment-sec><tp:treatment-sec sec-type="Identification" id="SECID0EC4AE"><title>Identification.</title><p>KR, SK, CA, MCD.</p></tp:treatment-sec><tp:treatment-sec sec-type="References" id="SECID0EH4AE"><title>References.</title><p><xref ref-type="bibr" rid="B2">Alcolado 1984</xref>; <xref ref-type="bibr" rid="B43">Pomponi et al. 2019</xref>.</p></tp:treatment-sec><ref-list><ref id="B2"><mixed-citation xmlns:xlink="http://www.w3.org/1999/xlink" xlink:type="simple"><person-group><name name-style="western"><surname>Alcolado</surname><given-names>PM</given-names></name></person-group> (<year>1984</year>) <article-title>Nuevas especies de esponjas encontradas en Cuba.</article-title><source>Poeyana</source><volume>271</volume>: <fpage>1</fpage>–<lpage>22</lpage>. [New species of sponges from Cuba]</mixed-citation></ref><ref id="B43"><mixed-citation xmlns:xlink="http://www.w3.org/1999/xlink" xlink:type="simple"><person-group><name name-style="western"><surname>Pomponi</surname><given-names>SA</given-names></name><name name-style="western"><surname>Díaz</surname><given-names>MC</given-names></name><name name-style="western"><surname>van Soest</surname><given-names>RWM</given-names></name><name name-style="western"><surname>Bell</surname><given-names>LJ</given-names></name><name name-style="western"><surname>Busutil</surname><given-names>L</given-names></name><name name-style="western"><surname>Gochfeld</surname><given-names>DJ</given-names></name><name name-style="western"><surname>Kelly</surname><given-names>M</given-names></name><name name-style="western"><surname>Slattery</surname><given-names>M</given-names></name></person-group> (<year>2019</year>) <article-title>Sponges.</article-title> In: <person-group><name name-style="western"><surname>Loya</surname><given-names>Y</given-names></name><name name-style="western"><surname>Puglise</surname><given-names>KA</given-names></name><name name-style="western"><surname>Bridge</surname><given-names>T</given-names></name></person-group> (<role>Eds</role>) <issue-title>Mesophotic Coral Ecosystems of the World.</issue-title><source>Springer, New York</source>, <fpage>563</fpage>–<lpage>588</lpage>. <ext-link xlink:type="simple" ext-link-type="doi" xlink:href="10.1007/978-3-319-92735-0_32">https://doi.org/10.1007/978-3-319-92735-0_32</ext-link></mixed-citation></ref></ref-list></tp:taxon-treatment>
