# Supplementary material for: ﻿An annotated and illustrated identification guide to common mesophotic reef sponges (Porifera, Demospongiae, Hexactinellida, and Homoscleromorpha) inhabiting Flower Garden Banks National Marine Sanctuary and vicinities
Source: Zookeys. 2023 May 11;1161:1–68. doi: 10.3897/zookeys.1161.93754 (PMC10208736; doi:10.3897/zookeys.1161.93754)
Supplement: XML Treatment for Ectyoplasia ferox [file zookeys.1161.93754-treatment6.xml]

<!DOCTYPE tp:taxon-treatment
  PUBLIC "-//TaxonX//DTD Taxonomic Treatment Publishing DTD v0 20100105//EN" "tax-treatment-NSO.dtd">
<tp:taxon-treatment xmlns:tp="http://www.plazi.org/taxpub"><tp:treatment-meta><kwd-group><label>Taxon classification</label><kwd>
                  <named-content content-type="kingdom">Animalia</named-content>
                </kwd><kwd>
                  <named-content content-type="order">Axinellida</named-content>
                </kwd><kwd>
                  <named-content content-type="family">Raspailiidae</named-content>
                </kwd></kwd-group><mixed-citation publication-type="journal"><person-group><name><surname>Díaz</surname><given-names>Maria Cristina</given-names></name><name><surname>Nuttall</surname><given-names>Marissa</given-names></name><name><surname>Pomponi</surname><given-names>Shirley A.</given-names></name><name><surname>Rützler</surname><given-names>Klaus</given-names></name><name><surname>Klontz</surname><given-names>Sarah</given-names></name><name><surname>Adams</surname><given-names>Christi</given-names></name><name><surname>Hickerson</surname><given-names>Emma L.</given-names></name><name><surname>Schmahl</surname><given-names>G. P.</given-names></name></person-group><article-title>﻿An annotated and illustrated identification guide to common mesophotic reef sponges (<tp:taxon-name><tp:taxon-name-part taxon-name-part-type="phylum">Porifera</tp:taxon-name-part></tp:taxon-name>, <tp:taxon-name><tp:taxon-name-part taxon-name-part-type="class">Demospongiae</tp:taxon-name-part></tp:taxon-name>, <tp:taxon-name><tp:taxon-name-part taxon-name-part-type="class">Hexactinellida</tp:taxon-name-part></tp:taxon-name>, and <tp:taxon-name><tp:taxon-name-part taxon-name-part-type="class">Homoscleromorpha</tp:taxon-name-part></tp:taxon-name>) inhabiting Flower Garden Banks National Marine Sanctuary and vicinities</article-title><source>Zookeys</source><day>11</day><month>05</month><year>2023</year><volume>1161</volume><fpage>1</fpage><lpage>68</lpage><pub-id pub-id-type="doi">10.3897/zookeys.1161.93754</pub-id></mixed-citation></tp:treatment-meta><tp:nomenclature><label>﻿</label><tp:taxon-name>
                <object-id xmlns:xlink="http://www.w3.org/1999/xlink" content-type="arpha" xlink:type="simple">911CF01B-FA7E-57C4-A0A4-49D538B55F03</object-id>
                <tp:taxon-name-part taxon-name-part-type="genus" reg="Ectyoplasia">Ectyoplasia</tp:taxon-name-part>
                <tp:taxon-name-part taxon-name-part-type="species" reg="ferox">ferox</tp:taxon-name-part>
              </tp:taxon-name><tp:taxon-authority>(Duchassaing &amp; Michelotti, 1864)</tp:taxon-authority><xref ref-type="fig" rid="F8">Fig. 8</xref></tp:nomenclature><tp:treatment-sec sec-type="Diagnostic features" id="SECID0EL6AE"><title>Diagnostic features.</title><p>Thickly encrusting to palmate. Brown to reddish externally, orange internally. Rugose to smooth surface. Oscula on tips of chimneys. Pale colored oscular membranes. Compressible, easy to break.</p><fig id="F8" position="float" orientation="portrait"><object-id xmlns:xlink="http://www.w3.org/1999/xlink" content-type="doi" xlink:type="simple">10.3897/zookeys.1161.93754.figure8</object-id><object-id xmlns:xlink="http://www.w3.org/1999/xlink" content-type="arpha" xlink:type="simple">DBF90F93-EFCC-5315-AEB6-C7E9F2AD20EE</object-id><label>Figure 8.</label><caption><p><italic><tp:taxon-name><tp:taxon-name-part taxon-name-part-type="genus" reg="Ectyoplasia">Ectyoplasia</tp:taxon-name-part><tp:taxon-name-part taxon-name-part-type="species" reg="ferox">ferox</tp:taxon-name-part></tp:taxon-name></italic>, 60 m deep. Sample DFH9-12C.</p></caption><graphic xmlns:xlink="http://www.w3.org/1999/xlink" xlink:href="zookeys-1161-001_article-93754__-g008.jpg" position="float" orientation="portrait" xlink:type="simple" id="oo_848682.jpg"><uri content-type="original_file" xlink:type="simple">https://binary.pensoft.net/fig/848682</uri></graphic></fig></tp:treatment-sec><tp:treatment-sec sec-type="Similar species" id="SECID0EJAAG"><title>Similar species.</title><p>This species is quite variable in color and level of rugosity. Massive and smooth forms of <italic><tp:taxon-name><tp:taxon-name-part taxon-name-part-type="genus" reg="Cliona">Cliona</tp:taxon-name-part><tp:taxon-name-part taxon-name-part-type="species" reg="varians">varians</tp:taxon-name-part></tp:taxon-name></italic> can be confused with it. Spicule composition allows a definitive diagnosis.</p></tp:treatment-sec><tp:treatment-sec sec-type="distribution" id="SECID0E1AAG"><title>Distribution and abundance.</title><p>Throughout the Caribbean, Gulf of Mexico, and SE Brazil, very common in shallow coral reefs. Mesophotic reefs in Cuba. At <abbrev xmlns:xlink="http://www.w3.org/1999/xlink" xlink:title="Flower Garden Banks National Marine Sanctuary" id="ABBRID0EABAG" xlink:type="simple">FGBNMS</abbrev> the species is rare to low in abundance (1–10) at five sites.</p></tp:treatment-sec><tp:treatment-sec sec-type="ecology" id="SECID0EEBAG"><title>Ecology.</title><p>Coralline algae reefs, coral communities, algal nodules, lower mesophotic reefs.</p></tp:treatment-sec><tp:treatment-sec sec-type="Identification" id="SECID0EJBAG"><title>Identification.</title><p>KR, SK, CA, MCD.</p></tp:treatment-sec><tp:treatment-sec sec-type="References" id="SECID0EOBAG"><title>References.</title><p><xref ref-type="bibr" rid="B70">Wiedenmayer 1977</xref>; <xref ref-type="bibr" rid="B59">Ugalde et al. 2021</xref></p></tp:treatment-sec><ref-list><ref id="B70"><mixed-citation xmlns:xlink="http://www.w3.org/1999/xlink" xlink:type="simple"><person-group><name name-style="western"><surname>Wiedenmayer</surname><given-names>F</given-names></name></person-group> (<year>1977</year>) <article-title>Shallow-water sponges of the Western Bahamas.</article-title><source>Experientia Supplementum</source><volume>28</volume>: <fpage>1</fpage>–<lpage>287</lpage>. [pls 1–43] <ext-link xlink:type="simple" ext-link-type="doi" xlink:href="10.1007/978-3-0348-5797-0">https://doi.org/10.1007/978-3-0348-5797-0</ext-link></mixed-citation></ref><ref id="B59"><mixed-citation xmlns:xlink="http://www.w3.org/1999/xlink" xlink:type="simple"><person-group><name name-style="western"><surname>Ugalde</surname><given-names>D</given-names></name><name name-style="western"><surname>Fernandez</surname><given-names>JCC</given-names></name><name name-style="western"><surname>Gómez</surname><given-names>P</given-names></name><name name-style="western"><surname>Lôbo-Hajdu</surname><given-names>G</given-names></name><name name-style="western"><surname>Simões</surname><given-names>N</given-names></name></person-group> (<year>2021</year>) <article-title>An update on the diversity of marine sponges in the southern Gulf of Mexico coral reefs.</article-title><source>Zootaxa</source><volume>5031</volume>(<issue>1</issue>): <fpage>001</fpage>–<lpage>112</lpage>. <ext-link xlink:type="simple" ext-link-type="doi" xlink:href="10.11646/zootaxa.5031.1.1">https://doi.org/10.11646/zootaxa.5031.1.1</ext-link></mixed-citation></ref></ref-list></tp:taxon-treatment>
