# Supplementary material for: ﻿An annotated and illustrated identification guide to common mesophotic reef sponges (Porifera, Demospongiae, Hexactinellida, and Homoscleromorpha) inhabiting Flower Garden Banks National Marine Sanctuary and vicinities
Source: Zookeys. 2023 May 11;1161:1–68. doi: 10.3897/zookeys.1161.93754 (PMC10208736; doi:10.3897/zookeys.1161.93754)
Supplement: XML Treatment for Didiscus oxeatus [file zookeys.1161.93754-treatment7.xml]

<!DOCTYPE tp:taxon-treatment
  PUBLIC "-//TaxonX//DTD Taxonomic Treatment Publishing DTD v0 20100105//EN" "tax-treatment-NSO.dtd">
<tp:taxon-treatment xmlns:tp="http://www.plazi.org/taxpub"><tp:treatment-meta><kwd-group><label>Taxon classification</label><kwd>
                  <named-content content-type="kingdom">Animalia</named-content>
                </kwd><kwd>
                  <named-content content-type="order">Axinellida</named-content>
                </kwd><kwd>
                  <named-content content-type="family">Raspailiidae</named-content>
                </kwd></kwd-group><mixed-citation publication-type="journal"><person-group><name><surname>Díaz</surname><given-names>Maria Cristina</given-names></name><name><surname>Nuttall</surname><given-names>Marissa</given-names></name><name><surname>Pomponi</surname><given-names>Shirley A.</given-names></name><name><surname>Rützler</surname><given-names>Klaus</given-names></name><name><surname>Klontz</surname><given-names>Sarah</given-names></name><name><surname>Adams</surname><given-names>Christi</given-names></name><name><surname>Hickerson</surname><given-names>Emma L.</given-names></name><name><surname>Schmahl</surname><given-names>G. P.</given-names></name></person-group><article-title>﻿An annotated and illustrated identification guide to common mesophotic reef sponges (<tp:taxon-name><tp:taxon-name-part taxon-name-part-type="phylum">Porifera</tp:taxon-name-part></tp:taxon-name>, <tp:taxon-name><tp:taxon-name-part taxon-name-part-type="class">Demospongiae</tp:taxon-name-part></tp:taxon-name>, <tp:taxon-name><tp:taxon-name-part taxon-name-part-type="class">Hexactinellida</tp:taxon-name-part></tp:taxon-name>, and <tp:taxon-name><tp:taxon-name-part taxon-name-part-type="class">Homoscleromorpha</tp:taxon-name-part></tp:taxon-name>) inhabiting Flower Garden Banks National Marine Sanctuary and vicinities</article-title><source>Zookeys</source><day>11</day><month>05</month><year>2023</year><volume>1161</volume><fpage>1</fpage><lpage>68</lpage><pub-id pub-id-type="doi">10.3897/zookeys.1161.93754</pub-id></mixed-citation></tp:treatment-meta><tp:nomenclature><label>﻿</label><tp:taxon-name>
                <object-id xmlns:xlink="http://www.w3.org/1999/xlink" content-type="arpha" xlink:type="simple">7F83B945-1274-54FB-9AC0-AF995B4F1036</object-id>
                <tp:taxon-name-part taxon-name-part-type="genus" reg="Didiscus">Didiscus</tp:taxon-name-part>
                <tp:taxon-name-part taxon-name-part-type="species" reg="oxeatus">oxeatus</tp:taxon-name-part>
              </tp:taxon-name><tp:taxon-authority>Hechtel, 1983</tp:taxon-authority><xref ref-type="fig" rid="F9">Fig. 9</xref></tp:nomenclature><tp:treatment-sec sec-type="Diagnostic features" id="SECID0EEDAG"><title>Diagnostic features.</title><p>Massive to crustose, brown reddish to orange in color externally, orange internally. Highly ornamented surface consisting of variously shaped plates and vermiform grooves. Few oscula, all with an orange membrane.</p><fig id="F9" position="float" orientation="portrait"><object-id xmlns:xlink="http://www.w3.org/1999/xlink" content-type="doi" xlink:type="simple">10.3897/zookeys.1161.93754.figure9</object-id><object-id xmlns:xlink="http://www.w3.org/1999/xlink" content-type="arpha" xlink:type="simple">1801B409-31F1-51CA-857F-AE41B71F9521</object-id><label>Figure 9.</label><caption><p><italic><tp:taxon-name><tp:taxon-name-part taxon-name-part-type="genus" reg="Didiscus">Didiscus</tp:taxon-name-part><tp:taxon-name-part taxon-name-part-type="species" reg="oxeatus">oxeatus</tp:taxon-name-part></tp:taxon-name></italic>, 60 m deep. Sample DFH9-11B.</p></caption><graphic xmlns:xlink="http://www.w3.org/1999/xlink" xlink:href="zookeys-1161-001_article-93754__-g009.jpg" position="float" orientation="portrait" xlink:type="simple" id="oo_848683.jpg"><uri content-type="original_file" xlink:type="simple">https://binary.pensoft.net/fig/848683</uri></graphic></fig></tp:treatment-sec><tp:treatment-sec sec-type="Similar species" id="SECID0EBEAG"><title>Similar species.</title><p><italic><tp:taxon-name><tp:taxon-name-part taxon-name-part-type="genus" reg="Myrmekioderma">Myrmekioderma</tp:taxon-name-part><tp:taxon-name-part taxon-name-part-type="species" reg="gyroderma">gyroderma</tp:taxon-name-part></tp:taxon-name></italic> and <italic><tp:taxon-name><tp:taxon-name-part taxon-name-part-type="genus" reg="Myrmekioderma">Myrmekioderma</tp:taxon-name-part><tp:taxon-name-part taxon-name-part-type="species" reg="rea">rea</tp:taxon-name-part></tp:taxon-name></italic> are very similar externally; the distinction of their microscleres allows their differentiation. <italic><tp:taxon-name><tp:taxon-name-part taxon-name-part-type="genus" reg="Didiscus">Didiscus</tp:taxon-name-part></tp:taxon-name></italic><abbrev xmlns:xlink="http://www.w3.org/1999/xlink" xlink:title="species in plural" id="ABBRID0EEFAG" xlink:type="simple">spp</abbrev>. have discorhabds and <italic><tp:taxon-name><tp:taxon-name-part taxon-name-part-type="genus" reg="Myrmekioderma">Myrmekioderma</tp:taxon-name-part></tp:taxon-name></italic><abbrev xmlns:xlink="http://www.w3.org/1999/xlink" xlink:title="species in plural" id="ABBRID0EPFAG" xlink:type="simple">spp</abbrev>. have trichodragmata (see <xref ref-type="bibr" rid="B5">Boury Esnault and Rützler 1997</xref>.</p></tp:treatment-sec><tp:treatment-sec sec-type="distribution" id="SECID0EXFAG"><title>Distribution and abundance.</title><p>Throughout the Caribbean, SE Brazil, and northern <abbrev xmlns:xlink="http://www.w3.org/1999/xlink" xlink:title="Gulf of Mexico" id="ABBRID0E4FAG" xlink:type="simple">GOM</abbrev> on shallow reefs. Mesophotic reefs at <abbrev xmlns:xlink="http://www.w3.org/1999/xlink" xlink:title="Flower Garden Banks National Marine Sanctuary" id="ABBRID0EBGAG" xlink:type="simple">FGBNMS</abbrev>, Lesser and Greater Antilles, Florida, Bahamas, and Brazil (<xref ref-type="bibr" rid="B43">Pomponi et al. 2019</xref>). At <abbrev xmlns:xlink="http://www.w3.org/1999/xlink" xlink:title="Flower Garden Banks National Marine Sanctuary" id="ABBRID0EJGAG" xlink:type="simple">FGBNMS</abbrev> the species was found once at one site.</p></tp:treatment-sec><tp:treatment-sec sec-type="ecology" id="SECID0ENGAG"><title>Ecology.</title><p>Coralline algae reefs, algal nodules.</p></tp:treatment-sec><tp:treatment-sec sec-type="Identification" id="SECID0ESGAG"><title>Identification.</title><p>KR, SK, CA, MCD.</p></tp:treatment-sec><tp:treatment-sec sec-type="Reference" id="SECID0EXGAG"><title>Reference.</title><p><xref ref-type="bibr" rid="B2">Alcolado 1984</xref>.</p></tp:treatment-sec><ref-list><ref id="B5"><mixed-citation xmlns:xlink="http://www.w3.org/1999/xlink" xlink:type="simple"><person-group><name name-style="western"><surname>Boury-Esnault</surname><given-names>N</given-names></name><name name-style="western"><surname>Rützler</surname><given-names>K</given-names></name></person-group> (<year>1997</year>) <article-title>Thesaurus of Sponge Morphology.</article-title><source>Smithsonian Contributions to Zoology</source><volume>596</volume>(<issue>596</issue>): <fpage>1</fpage>–<lpage>55</lpage>. <ext-link xlink:type="simple" ext-link-type="doi" xlink:href="10.5479/si.00810282.596">https://doi.org/10.5479/si.00810282.596</ext-link></mixed-citation></ref><ref id="B43"><mixed-citation xmlns:xlink="http://www.w3.org/1999/xlink" xlink:type="simple"><person-group><name name-style="western"><surname>Pomponi</surname><given-names>SA</given-names></name><name name-style="western"><surname>Díaz</surname><given-names>MC</given-names></name><name name-style="western"><surname>van Soest</surname><given-names>RWM</given-names></name><name name-style="western"><surname>Bell</surname><given-names>LJ</given-names></name><name name-style="western"><surname>Busutil</surname><given-names>L</given-names></name><name name-style="western"><surname>Gochfeld</surname><given-names>DJ</given-names></name><name name-style="western"><surname>Kelly</surname><given-names>M</given-names></name><name name-style="western"><surname>Slattery</surname><given-names>M</given-names></name></person-group> (<year>2019</year>) <article-title>Sponges.</article-title> In: <person-group><name name-style="western"><surname>Loya</surname><given-names>Y</given-names></name><name name-style="western"><surname>Puglise</surname><given-names>KA</given-names></name><name name-style="western"><surname>Bridge</surname><given-names>T</given-names></name></person-group> (<role>Eds</role>) <issue-title>Mesophotic Coral Ecosystems of the World.</issue-title><source>Springer, New York</source>, <fpage>563</fpage>–<lpage>588</lpage>. <ext-link xlink:type="simple" ext-link-type="doi" xlink:href="10.1007/978-3-319-92735-0_32">https://doi.org/10.1007/978-3-319-92735-0_32</ext-link></mixed-citation></ref><ref id="B2"><mixed-citation xmlns:xlink="http://www.w3.org/1999/xlink" xlink:type="simple"><person-group><name name-style="western"><surname>Alcolado</surname><given-names>PM</given-names></name></person-group> (<year>1984</year>) <article-title>Nuevas especies de esponjas encontradas en Cuba.</article-title><source>Poeyana</source><volume>271</volume>: <fpage>1</fpage>–<lpage>22</lpage>. [New species of sponges from Cuba]</mixed-citation></ref></ref-list></tp:taxon-treatment>
