# Supplementary material for: ﻿An annotated and illustrated identification guide to common mesophotic reef sponges (Porifera, Demospongiae, Hexactinellida, and Homoscleromorpha) inhabiting Flower Garden Banks National Marine Sanctuary and vicinities
Source: Zookeys. 2023 May 11;1161:1–68. doi: 10.3897/zookeys.1161.93754 (PMC10208736; doi:10.3897/zookeys.1161.93754)
Supplement: XML Treatment for Higginsia coralloides [file zookeys.1161.93754-treatment8.xml]

<!DOCTYPE tp:taxon-treatment
  PUBLIC "-//TaxonX//DTD Taxonomic Treatment Publishing DTD v0 20100105//EN" "tax-treatment-NSO.dtd">
<tp:taxon-treatment xmlns:tp="http://www.plazi.org/taxpub"><tp:treatment-meta><kwd-group><label>Taxon classification</label><kwd>
                  <named-content content-type="kingdom">Animalia</named-content>
                </kwd><kwd>
                  <named-content content-type="order">Axinellida</named-content>
                </kwd><kwd>
                  <named-content content-type="family">Stelligeridae</named-content>
                </kwd></kwd-group><mixed-citation publication-type="journal"><person-group><name><surname>Díaz</surname><given-names>Maria Cristina</given-names></name><name><surname>Nuttall</surname><given-names>Marissa</given-names></name><name><surname>Pomponi</surname><given-names>Shirley A.</given-names></name><name><surname>Rützler</surname><given-names>Klaus</given-names></name><name><surname>Klontz</surname><given-names>Sarah</given-names></name><name><surname>Adams</surname><given-names>Christi</given-names></name><name><surname>Hickerson</surname><given-names>Emma L.</given-names></name><name><surname>Schmahl</surname><given-names>G. P.</given-names></name></person-group><article-title>﻿An annotated and illustrated identification guide to common mesophotic reef sponges (<tp:taxon-name><tp:taxon-name-part taxon-name-part-type="phylum">Porifera</tp:taxon-name-part></tp:taxon-name>, <tp:taxon-name><tp:taxon-name-part taxon-name-part-type="class">Demospongiae</tp:taxon-name-part></tp:taxon-name>, <tp:taxon-name><tp:taxon-name-part taxon-name-part-type="class">Hexactinellida</tp:taxon-name-part></tp:taxon-name>, and <tp:taxon-name><tp:taxon-name-part taxon-name-part-type="class">Homoscleromorpha</tp:taxon-name-part></tp:taxon-name>) inhabiting Flower Garden Banks National Marine Sanctuary and vicinities</article-title><source>Zookeys</source><day>11</day><month>05</month><year>2023</year><volume>1161</volume><fpage>1</fpage><lpage>68</lpage><pub-id pub-id-type="doi">10.3897/zookeys.1161.93754</pub-id></mixed-citation></tp:treatment-meta><tp:nomenclature><label>﻿</label><tp:taxon-name>
                <object-id xmlns:xlink="http://www.w3.org/1999/xlink" content-type="arpha" xlink:type="simple">049A36F2-5A05-5D0B-80D3-DF90FBB0D1AF</object-id>
                <tp:taxon-name-part taxon-name-part-type="genus" reg="Higginsia">Higginsia</tp:taxon-name-part>
                <tp:taxon-name-part taxon-name-part-type="species" reg="coralloides">coralloides</tp:taxon-name-part>
              </tp:taxon-name><tp:taxon-authority>Higgin, 1877</tp:taxon-authority><xref ref-type="fig" rid="F10">Fig. 10</xref></tp:nomenclature><tp:treatment-sec sec-type="Diagnostic features" id="SECID0EXIAG"><title>Diagnostic features.</title><p>Bushy with several digitate branches diverging from a thicker peduncle. Vermillion red alive. The surface is composed of irregular tubercules, corrugations, or conules with projecting spicules that trap sediment; similar to a cauliflower surface, with interstitial areas where inconspicuous ostia and oscula can be found. Consistency is spongy but firm.</p><fig id="F10" position="float" orientation="portrait"><object-id xmlns:xlink="http://www.w3.org/1999/xlink" content-type="doi" xlink:type="simple">10.3897/zookeys.1161.93754.figure10</object-id><object-id xmlns:xlink="http://www.w3.org/1999/xlink" content-type="arpha" xlink:type="simple">BB6A67C3-C4B7-5576-8374-BE7B9CD85772</object-id><label>Figure 10.</label><caption><p><italic><tp:taxon-name><tp:taxon-name-part taxon-name-part-type="genus" reg="Higginsia">Higginsia</tp:taxon-name-part><tp:taxon-name-part taxon-name-part-type="species" reg="coralloides">coralloides</tp:taxon-name-part></tp:taxon-name></italic>, specimen partially buried on sediment, 60 m deep. Note fine sediment on sponge. Samples DFH9-7A,7B.</p></caption><graphic xmlns:xlink="http://www.w3.org/1999/xlink" xlink:href="zookeys-1161-001_article-93754__-g010.jpg" position="float" orientation="portrait" xlink:type="simple" id="oo_848684.jpg"><uri content-type="original_file" xlink:type="simple">https://binary.pensoft.net/fig/848684</uri></graphic></fig></tp:treatment-sec><tp:treatment-sec sec-type="Similar species" id="SECID0EUJAG"><title>Similar species.</title><p>Younger specimens of <italic><tp:taxon-name><tp:taxon-name-part taxon-name-part-type="genus" reg="Ptilocaulis">Ptilocaulis</tp:taxon-name-part><tp:taxon-name-part taxon-name-part-type="species" reg="marquezi">marquezi</tp:taxon-name-part></tp:taxon-name></italic> (with oxeas and styles) and <italic><tp:taxon-name><tp:taxon-name-part taxon-name-part-type="genus" reg="Ptilocaulis">Ptilocaulis</tp:taxon-name-part><tp:taxon-name-part taxon-name-part-type="species" reg="walpersii">walpersii</tp:taxon-name-part></tp:taxon-name></italic> (with styles) might be confused with <italic><tp:taxon-name><tp:taxon-name-part taxon-name-part-type="genus" reg="Higginsia">Higginsia</tp:taxon-name-part><tp:taxon-name-part taxon-name-part-type="species" reg="coralloides">coralloides</tp:taxon-name-part></tp:taxon-name></italic> (with acanthose micro-oxeas added to large oxeas and styles).</p></tp:treatment-sec><tp:treatment-sec sec-type="distribution" id="SECID0E2KAG"><title>Distribution and abundance.</title><p>Shallow coral reef and hard substrate at Guyana Shelf, Grenada, Bahamas, Florida, Nicaragua, Yucatan, North Carolina, possibly Brazil (<xref ref-type="bibr" rid="B63">van Soest 2017</xref>). Mesophotic depths at Brazil, Guyana, Eastern Antilles, Florida, and Bahamas, and northwestern <abbrev xmlns:xlink="http://www.w3.org/1999/xlink" xlink:title="Gulf of Mexico" id="ABBRID0EFLAG" xlink:type="simple">GOM</abbrev> at <abbrev xmlns:xlink="http://www.w3.org/1999/xlink" xlink:title="Flower Garden Banks National Marine Sanctuary" id="ABBRID0EJLAG" xlink:type="simple">FGBNMS</abbrev>. At <abbrev xmlns:xlink="http://www.w3.org/1999/xlink" xlink:title="Flower Garden Banks National Marine Sanctuary" id="ABBRID0ENLAG" xlink:type="simple">FGBNMS</abbrev> it is rare to low (1–10) in abundance at six sites.</p></tp:treatment-sec><tp:treatment-sec sec-type="ecology" id="SECID0ERLAG"><title>Ecology.</title><p>Lower mesophotic reefs, heavily silted reefs, coralline algae reefs.</p></tp:treatment-sec><tp:treatment-sec sec-type="Identification" id="SECID0EWLAG"><title>Identification.</title><p>KR, SK, CA, MCD.</p></tp:treatment-sec><tp:treatment-sec sec-type="Reference" id="SECID0E2LAG"><title>Reference.</title><p><xref ref-type="bibr" rid="B70">Wiedenmayer 1977</xref>.</p></tp:treatment-sec><ref-list><ref id="B63"><mixed-citation xmlns:xlink="http://www.w3.org/1999/xlink" xlink:type="simple"><person-group><name name-style="western"><surname>van Soest</surname><given-names>RWM</given-names></name></person-group> (<year>2017</year>) <article-title>Sponges of the Guyana Shelf.</article-title><source>Zootaxa</source><volume>4217</volume>(<issue>1</issue>): <fpage>1</fpage>–<lpage>225</lpage>. <ext-link xlink:type="simple" ext-link-type="doi" xlink:href="10.11646/zootaxa.4217.1.1">https://doi.org/10.11646/zootaxa.4217.1.1</ext-link></mixed-citation></ref><ref id="B70"><mixed-citation xmlns:xlink="http://www.w3.org/1999/xlink" xlink:type="simple"><person-group><name name-style="western"><surname>Wiedenmayer</surname><given-names>F</given-names></name></person-group> (<year>1977</year>) <article-title>Shallow-water sponges of the Western Bahamas.</article-title><source>Experientia Supplementum</source><volume>28</volume>: <fpage>1</fpage>–<lpage>287</lpage>. [pls 1–43] <ext-link xlink:type="simple" ext-link-type="doi" xlink:href="10.1007/978-3-0348-5797-0">https://doi.org/10.1007/978-3-0348-5797-0</ext-link></mixed-citation></ref></ref-list></tp:taxon-treatment>
