# Supplementary material for: ﻿An annotated and illustrated identification guide to common mesophotic reef sponges (Porifera, Demospongiae, Hexactinellida, and Homoscleromorpha) inhabiting Flower Garden Banks National Marine Sanctuary and vicinities
Source: Zookeys. 2023 May 11;1161:1–68. doi: 10.3897/zookeys.1161.93754 (PMC10208736; doi:10.3897/zookeys.1161.93754)
Supplement: XML Treatment for Biemna cribaria [file zookeys.1161.93754-treatment9.xml]

<!DOCTYPE tp:taxon-treatment
  PUBLIC "-//TaxonX//DTD Taxonomic Treatment Publishing DTD v0 20100105//EN" "tax-treatment-NSO.dtd">
<tp:taxon-treatment xmlns:tp="http://www.plazi.org/taxpub"><tp:treatment-meta><kwd-group><label>Taxon classification</label><kwd>
                  <named-content content-type="kingdom">Animalia</named-content>
                </kwd><kwd>
                  <named-content content-type="order">Biemnida</named-content>
                </kwd><kwd>
                  <named-content content-type="family">Biemnidae</named-content>
                </kwd></kwd-group><mixed-citation publication-type="journal"><person-group><name><surname>Díaz</surname><given-names>Maria Cristina</given-names></name><name><surname>Nuttall</surname><given-names>Marissa</given-names></name><name><surname>Pomponi</surname><given-names>Shirley A.</given-names></name><name><surname>Rützler</surname><given-names>Klaus</given-names></name><name><surname>Klontz</surname><given-names>Sarah</given-names></name><name><surname>Adams</surname><given-names>Christi</given-names></name><name><surname>Hickerson</surname><given-names>Emma L.</given-names></name><name><surname>Schmahl</surname><given-names>G. P.</given-names></name></person-group><article-title>﻿An annotated and illustrated identification guide to common mesophotic reef sponges (<tp:taxon-name><tp:taxon-name-part taxon-name-part-type="phylum">Porifera</tp:taxon-name-part></tp:taxon-name>, <tp:taxon-name><tp:taxon-name-part taxon-name-part-type="class">Demospongiae</tp:taxon-name-part></tp:taxon-name>, <tp:taxon-name><tp:taxon-name-part taxon-name-part-type="class">Hexactinellida</tp:taxon-name-part></tp:taxon-name>, and <tp:taxon-name><tp:taxon-name-part taxon-name-part-type="class">Homoscleromorpha</tp:taxon-name-part></tp:taxon-name>) inhabiting Flower Garden Banks National Marine Sanctuary and vicinities</article-title><source>Zookeys</source><day>11</day><month>05</month><year>2023</year><volume>1161</volume><fpage>1</fpage><lpage>68</lpage><pub-id pub-id-type="doi">10.3897/zookeys.1161.93754</pub-id></mixed-citation></tp:treatment-meta><tp:nomenclature><label>﻿</label><tp:taxon-name>
                <object-id xmlns:xlink="http://www.w3.org/1999/xlink" content-type="arpha" xlink:type="simple">91A6F561-273E-5696-A3B8-73253877F7E2</object-id>
                <tp:taxon-name-part taxon-name-part-type="genus" reg="Biemna">Biemna</tp:taxon-name-part>
                <tp:taxon-name-part taxon-name-part-type="species" reg="cribaria">cribaria</tp:taxon-name-part>
              </tp:taxon-name><tp:taxon-authority>(Alcolado &amp; Gotera, 1986)</tp:taxon-authority><xref ref-type="fig" rid="F11">Fig. 11</xref></tp:nomenclature><tp:treatment-sec sec-type="Diagnostic features" id="SECID0E2NAG"><title>Diagnostic features.</title><p>Massive sub-spherical barrel growth form, with a top central dip. Color dark brown externally, tan internally. Multiple digitate projections on the surface on the top and side areas of the sponge. Oscula are aggregated on the concave upper depression.</p><fig id="F11" position="float" orientation="portrait"><object-id xmlns:xlink="http://www.w3.org/1999/xlink" content-type="doi" xlink:type="simple">10.3897/zookeys.1161.93754.figure11</object-id><object-id xmlns:xlink="http://www.w3.org/1999/xlink" content-type="arpha" xlink:type="simple">C3A77791-FFE4-5900-901C-9B2CBF25008E</object-id><label>Figure 11.</label><caption><p><italic><tp:taxon-name><tp:taxon-name-part taxon-name-part-type="genus" reg="Biemna">Biemna</tp:taxon-name-part><tp:taxon-name-part taxon-name-part-type="species" reg="cribaria">cribaria</tp:taxon-name-part></tp:taxon-name></italic>, 36 m deep. Photo code SP22.</p></caption><graphic xmlns:xlink="http://www.w3.org/1999/xlink" xlink:href="zookeys-1161-001_article-93754__-g011.jpg" position="float" orientation="portrait" xlink:type="simple" id="oo_848685.jpg"><uri content-type="original_file" xlink:type="simple">https://binary.pensoft.net/fig/848685</uri></graphic></fig></tp:treatment-sec><tp:treatment-sec sec-type="Similar species" id="SECID0EYOAG"><title>Similar species.</title><p>The overall shape is reminiscent of other barrel sponges such as <italic><tp:taxon-name><tp:taxon-name-part taxon-name-part-type="genus" reg="Ircinia">Ircinia</tp:taxon-name-part><tp:taxon-name-part taxon-name-part-type="species" reg="strobilina">strobilina</tp:taxon-name-part></tp:taxon-name></italic> or <italic><tp:taxon-name><tp:taxon-name-part taxon-name-part-type="genus" reg="Spheciospongia">Spheciospongia</tp:taxon-name-part><tp:taxon-name-part taxon-name-part-type="species" reg="vesparium">vesparium</tp:taxon-name-part></tp:taxon-name></italic>, but the digitate projections of <italic><tp:taxon-name><tp:taxon-name-part taxon-name-part-type="genus" reg="Biemna">Biemna</tp:taxon-name-part><tp:taxon-name-part taxon-name-part-type="species" reg="cribaria">cribaria</tp:taxon-name-part></tp:taxon-name></italic>, and the skeleton allow their differentiation.</p></tp:treatment-sec><tp:treatment-sec sec-type="distribution" id="SECID0E6PAG"><title>Distribution and abundance.</title><p>The sponge is rare in occurrence but reported at 20 m from Cuban and Jamaican reefs (<xref ref-type="bibr" rid="B2">Alcolado 1984</xref>; <xref ref-type="bibr" rid="B28">Lehnert and van Soest 1998</xref>). This is the first report at mesophotic depths and in the northwestern <abbrev xmlns:xlink="http://www.w3.org/1999/xlink" xlink:title="Gulf of Mexico" id="ABBRID0ENQAG" xlink:type="simple">GOM</abbrev> at <abbrev xmlns:xlink="http://www.w3.org/1999/xlink" xlink:title="Flower Garden Banks National Marine Sanctuary" id="ABBRID0ERQAG" xlink:type="simple">FGBNMS</abbrev>. At <abbrev xmlns:xlink="http://www.w3.org/1999/xlink" xlink:title="Flower Garden Banks National Marine Sanctuary" id="ABBRID0EVQAG" xlink:type="simple">FGBNMS</abbrev> it is rare and was observed only once at Bright Bank.</p></tp:treatment-sec><tp:treatment-sec sec-type="ecology" id="SECID0EZQAG"><title>Ecology.</title><p>Coral communities, coralline algae reefs.</p></tp:treatment-sec><tp:treatment-sec sec-type="Identification" id="SECID0E5QAG"><title>Identification.</title><p>MCD.</p></tp:treatment-sec><tp:treatment-sec sec-type="Reference" id="SECID0EDRAG"><title>Reference.</title><p><xref ref-type="bibr" rid="B28">Lehnert and van Soest 1998</xref>.</p></tp:treatment-sec><ref-list><ref id="B2"><mixed-citation xmlns:xlink="http://www.w3.org/1999/xlink" xlink:type="simple"><person-group><name name-style="western"><surname>Alcolado</surname><given-names>PM</given-names></name></person-group> (<year>1984</year>) <article-title>Nuevas especies de esponjas encontradas en Cuba.</article-title><source>Poeyana</source><volume>271</volume>: <fpage>1</fpage>–<lpage>22</lpage>. [New species of sponges from Cuba]</mixed-citation></ref><ref id="B28"><mixed-citation xmlns:xlink="http://www.w3.org/1999/xlink" xlink:type="simple"><person-group><name name-style="western"><surname>Lehnert</surname><given-names>H</given-names></name><name name-style="western"><surname>van Soest</surname><given-names>RWM</given-names></name></person-group> (<year>1998</year>) <article-title>Shallow water sponges of Jamaica.</article-title><source>Beaufortia</source><volume>48</volume>(<issue>5</issue>): <fpage>71</fpage>–<lpage>103</lpage>.</mixed-citation></ref></ref-list></tp:taxon-treatment>
