# Supplementary material for: ﻿An annotated and illustrated identification guide to common mesophotic reef sponges (Porifera, Demospongiae, Hexactinellida, and Homoscleromorpha) inhabiting Flower Garden Banks National Marine Sanctuary and vicinities
Source: Zookeys. 2023 May 11;1161:1–68. doi: 10.3897/zookeys.1161.93754 (PMC10208736; doi:10.3897/zookeys.1161.93754)
Supplement: XML Treatment for Neofibularia nolitangere [file zookeys.1161.93754-treatment10.xml]

<!DOCTYPE tp:taxon-treatment
  PUBLIC "-//TaxonX//DTD Taxonomic Treatment Publishing DTD v0 20100105//EN" "tax-treatment-NSO.dtd">
<tp:taxon-treatment xmlns:tp="http://www.plazi.org/taxpub"><tp:treatment-meta><kwd-group><label>Taxon classification</label><kwd>
                  <named-content content-type="kingdom">Animalia</named-content>
                </kwd><kwd>
                  <named-content content-type="order">Biemnida</named-content>
                </kwd><kwd>
                  <named-content content-type="family">Biemnidae</named-content>
                </kwd></kwd-group><mixed-citation publication-type="journal"><person-group><name><surname>Díaz</surname><given-names>Maria Cristina</given-names></name><name><surname>Nuttall</surname><given-names>Marissa</given-names></name><name><surname>Pomponi</surname><given-names>Shirley A.</given-names></name><name><surname>Rützler</surname><given-names>Klaus</given-names></name><name><surname>Klontz</surname><given-names>Sarah</given-names></name><name><surname>Adams</surname><given-names>Christi</given-names></name><name><surname>Hickerson</surname><given-names>Emma L.</given-names></name><name><surname>Schmahl</surname><given-names>G. P.</given-names></name></person-group><article-title>﻿An annotated and illustrated identification guide to common mesophotic reef sponges (<tp:taxon-name><tp:taxon-name-part taxon-name-part-type="phylum">Porifera</tp:taxon-name-part></tp:taxon-name>, <tp:taxon-name><tp:taxon-name-part taxon-name-part-type="class">Demospongiae</tp:taxon-name-part></tp:taxon-name>, <tp:taxon-name><tp:taxon-name-part taxon-name-part-type="class">Hexactinellida</tp:taxon-name-part></tp:taxon-name>, and <tp:taxon-name><tp:taxon-name-part taxon-name-part-type="class">Homoscleromorpha</tp:taxon-name-part></tp:taxon-name>) inhabiting Flower Garden Banks National Marine Sanctuary and vicinities</article-title><source>Zookeys</source><day>11</day><month>05</month><year>2023</year><volume>1161</volume><fpage>1</fpage><lpage>68</lpage><pub-id pub-id-type="doi">10.3897/zookeys.1161.93754</pub-id></mixed-citation></tp:treatment-meta><tp:nomenclature><label>﻿</label><tp:taxon-name>
                <object-id xmlns:xlink="http://www.w3.org/1999/xlink" content-type="arpha" xlink:type="simple">41D2E3A3-2485-591D-978F-AF789D76E8A7</object-id>
                <tp:taxon-name-part taxon-name-part-type="genus" reg="Neofibularia">Neofibularia</tp:taxon-name-part>
                <tp:taxon-name-part taxon-name-part-type="species" reg="nolitangere">nolitangere</tp:taxon-name-part>
              </tp:taxon-name><tp:taxon-authority>(Duchassaing &amp; Michelotti, 1864)</tp:taxon-authority><xref ref-type="fig" rid="F12">Fig. 12</xref></tp:nomenclature><tp:treatment-sec sec-type="Diagnostic features" id="SECID0EWSAG"><title>Diagnostic features.</title><p>Massive base with thick lobes (10–30 cm high x 10–15 cm wide). Brown to yellowish in color externally, tan internally. The surface is irregularly corrugated to velvety smooth. The oscula are on top of lobes with a thin paler membrane. This species can grow as a thick barrel or massive crusts. The sponge is soft and friable in consistency. It is well known by its tendency to cause skin irritation.</p><fig id="F12" position="float" orientation="portrait"><object-id xmlns:xlink="http://www.w3.org/1999/xlink" content-type="doi" xlink:type="simple">10.3897/zookeys.1161.93754.figure12</object-id><object-id xmlns:xlink="http://www.w3.org/1999/xlink" content-type="arpha" xlink:type="simple">11616257-45CE-5261-BB44-B52518CFF195</object-id><label>Figure 12.</label><caption><p><italic><tp:taxon-name><tp:taxon-name-part taxon-name-part-type="genus" reg="Neofibularia">Neofibularia</tp:taxon-name-part><tp:taxon-name-part taxon-name-part-type="species" reg="nolitangere">nolitangere</tp:taxon-name-part></tp:taxon-name></italic>, 70 m deep. Sample GFOE3-30 (8-31-19).</p></caption><graphic xmlns:xlink="http://www.w3.org/1999/xlink" xlink:href="zookeys-1161-001_article-93754__-g012.jpg" position="float" orientation="portrait" xlink:type="simple" id="oo_848686.jpg"><uri content-type="original_file" xlink:type="simple">https://binary.pensoft.net/fig/848686</uri></graphic></fig></tp:treatment-sec><tp:treatment-sec sec-type="Similar species" id="SECID0ETTAG"><title>Similar species.</title><p>The massive size and reddish-brown external color reminiscent of some <italic><tp:taxon-name><tp:taxon-name-part taxon-name-part-type="genus" reg="Neopetrosia">Neopetrosia</tp:taxon-name-part></tp:taxon-name></italic><abbrev xmlns:xlink="http://www.w3.org/1999/xlink" xlink:title="species in plural" id="ABBRID0EAUAG" xlink:type="simple">spp</abbrev>. Spicules allow clear differentiation.</p></tp:treatment-sec><tp:treatment-sec sec-type="distribution" id="SECID0EEUAG"><title>Distribution and abundance.</title><p>Coral reefs or rock pavements in shallow depths in southwestern Caribbean (Colombia and Panama), Florida and North Carolina. At <abbrev xmlns:xlink="http://www.w3.org/1999/xlink" xlink:title="Flower Garden Banks National Marine Sanctuary" id="ABBRID0EKUAG" xlink:type="simple">FGBNMS</abbrev> it is low to high (2–100+) in abundance at five sites. Thousands of polychaete worms swarmed from the inside of the sponge when it was collected.</p></tp:treatment-sec><tp:treatment-sec sec-type="ecology" id="SECID0EOUAG"><title>Ecology.</title><p>Coralline algae reefs, algal nodules, and lower mesophotic reefs.</p></tp:treatment-sec><tp:treatment-sec sec-type="Identification" id="SECID0ETUAG"><title>Identification.</title><p>KR, SK, CA, MCD.</p></tp:treatment-sec><tp:treatment-sec sec-type="Reference" id="SECID0EYUAG"><title>Reference.</title><p><xref ref-type="bibr" rid="B70">Wiedenmayer 1977</xref>.</p></tp:treatment-sec><ref-list><ref id="B70"><mixed-citation xmlns:xlink="http://www.w3.org/1999/xlink" xlink:type="simple"><person-group><name name-style="western"><surname>Wiedenmayer</surname><given-names>F</given-names></name></person-group> (<year>1977</year>) <article-title>Shallow-water sponges of the Western Bahamas.</article-title><source>Experientia Supplementum</source><volume>28</volume>: <fpage>1</fpage>–<lpage>287</lpage>. [pls 1–43] <ext-link xlink:type="simple" ext-link-type="doi" xlink:href="10.1007/978-3-0348-5797-0">https://doi.org/10.1007/978-3-0348-5797-0</ext-link></mixed-citation></ref></ref-list></tp:taxon-treatment>
