# Supplementary material for: ﻿An annotated and illustrated identification guide to common mesophotic reef sponges (Porifera, Demospongiae, Hexactinellida, and Homoscleromorpha) inhabiting Flower Garden Banks National Marine Sanctuary and vicinities
Source: Zookeys. 2023 May 11;1161:1–68. doi: 10.3897/zookeys.1161.93754 (PMC10208736; doi:10.3897/zookeys.1161.93754)
Supplement: XML Treatment for Acanthella cubensis [file zookeys.1161.93754-treatment11.xml]

<!DOCTYPE tp:taxon-treatment
  PUBLIC "-//TaxonX//DTD Taxonomic Treatment Publishing DTD v0 20100105//EN" "tax-treatment-NSO.dtd">
<tp:taxon-treatment xmlns:tp="http://www.plazi.org/taxpub"><tp:treatment-meta><kwd-group><label>Taxon classification</label><kwd>
                  <named-content content-type="kingdom">Animalia</named-content>
                </kwd><kwd>
                  <named-content content-type="order">Bubarida</named-content>
                </kwd><kwd>
                  <named-content content-type="family">Dictyonellidae</named-content>
                </kwd></kwd-group><mixed-citation publication-type="journal"><person-group><name><surname>Díaz</surname><given-names>Maria Cristina</given-names></name><name><surname>Nuttall</surname><given-names>Marissa</given-names></name><name><surname>Pomponi</surname><given-names>Shirley A.</given-names></name><name><surname>Rützler</surname><given-names>Klaus</given-names></name><name><surname>Klontz</surname><given-names>Sarah</given-names></name><name><surname>Adams</surname><given-names>Christi</given-names></name><name><surname>Hickerson</surname><given-names>Emma L.</given-names></name><name><surname>Schmahl</surname><given-names>G. P.</given-names></name></person-group><article-title>﻿An annotated and illustrated identification guide to common mesophotic reef sponges (<tp:taxon-name><tp:taxon-name-part taxon-name-part-type="phylum">Porifera</tp:taxon-name-part></tp:taxon-name>, <tp:taxon-name><tp:taxon-name-part taxon-name-part-type="class">Demospongiae</tp:taxon-name-part></tp:taxon-name>, <tp:taxon-name><tp:taxon-name-part taxon-name-part-type="class">Hexactinellida</tp:taxon-name-part></tp:taxon-name>, and <tp:taxon-name><tp:taxon-name-part taxon-name-part-type="class">Homoscleromorpha</tp:taxon-name-part></tp:taxon-name>) inhabiting Flower Garden Banks National Marine Sanctuary and vicinities</article-title><source>Zookeys</source><day>11</day><month>05</month><year>2023</year><volume>1161</volume><fpage>1</fpage><lpage>68</lpage><pub-id pub-id-type="doi">10.3897/zookeys.1161.93754</pub-id></mixed-citation></tp:treatment-meta><tp:nomenclature><label>﻿</label><tp:taxon-name>
                <object-id xmlns:xlink="http://www.w3.org/1999/xlink" content-type="arpha" xlink:type="simple">6D2452E2-580E-552B-9398-595226A9ECE1</object-id>
                <tp:taxon-name-part taxon-name-part-type="genus" reg="Acanthella">Acanthella</tp:taxon-name-part>
                <tp:taxon-name-part taxon-name-part-type="species" reg="cubensis">cubensis</tp:taxon-name-part>
              </tp:taxon-name><tp:taxon-authority>(Alcolado, 1984)</tp:taxon-authority><xref ref-type="fig" rid="F13">Fig. 13</xref></tp:nomenclature><tp:treatment-sec sec-type="Diagnostic features" id="SECID0EYWAG"><title>Diagnostic features.</title><p>Massive digitiform to lobate with lobes 2 cm wide. Orange, spongy. Surface slightly rugose to conulose. Oscula 4–7 mm wide, on top of lobes, with transparent membranes. Soft, compressible.</p><fig id="F13" position="float" orientation="portrait"><object-id xmlns:xlink="http://www.w3.org/1999/xlink" content-type="doi" xlink:type="simple">10.3897/zookeys.1161.93754.figure13</object-id><object-id xmlns:xlink="http://www.w3.org/1999/xlink" content-type="arpha" xlink:type="simple">E5B5208B-025C-58A6-91C5-C4C29B9E9864</object-id><label>Figure 13.</label><caption><p><italic><tp:taxon-name><tp:taxon-name-part taxon-name-part-type="genus" reg="Acanthella">Acanthella</tp:taxon-name-part><tp:taxon-name-part taxon-name-part-type="species" reg="cubensis">cubensis</tp:taxon-name-part></tp:taxon-name></italic>, 68–88 m deep. Samples DFH9-14A DFH9-2A, DFH9-3D.</p></caption><graphic xmlns:xlink="http://www.w3.org/1999/xlink" xlink:href="zookeys-1161-001_article-93754__-g013.jpg" position="float" orientation="portrait" xlink:type="simple" id="oo_848687.jpg"><uri content-type="original_file" xlink:type="simple">https://binary.pensoft.net/fig/848687</uri></graphic></fig></tp:treatment-sec><tp:treatment-sec sec-type="Similar species" id="SECID0EVXAG"><title>Similar species.</title><p><italic><tp:taxon-name><tp:taxon-name-part taxon-name-part-type="genus" reg="Ptilocaulis">Ptilocaulis</tp:taxon-name-part><tp:taxon-name-part taxon-name-part-type="species" reg="walpersii">walpersii</tp:taxon-name-part></tp:taxon-name></italic> (with only oxeas), <italic><tp:taxon-name><tp:taxon-name-part taxon-name-part-type="genus" reg="Ptilocaulis">Ptilocaulis</tp:taxon-name-part><tp:taxon-name-part taxon-name-part-type="species" reg="marquezi">marquezi</tp:taxon-name-part></tp:taxon-name></italic> (with oxeas and styles), while <italic><tp:taxon-name><tp:taxon-name-part taxon-name-part-type="genus" reg="Acanthella">Acanthella</tp:taxon-name-part><tp:taxon-name-part taxon-name-part-type="species" reg="cubensis">cubensis</tp:taxon-name-part></tp:taxon-name></italic> has styles in a wide size range, and sinuous strongyles.</p></tp:treatment-sec><tp:treatment-sec sec-type="distribution" id="SECID0E3YAG"><title>Distribution and abundance.</title><p><italic><tp:taxon-name><tp:taxon-name-part taxon-name-part-type="genus" reg="Acanthella">Acanthella</tp:taxon-name-part><tp:taxon-name-part taxon-name-part-type="species" reg="cubensis">cubensis</tp:taxon-name-part></tp:taxon-name></italic> occurs on shallow coral reefs in Cuba, south Caribbean, Florida, and North Carolina. At <abbrev xmlns:xlink="http://www.w3.org/1999/xlink" xlink:title="Flower Garden Banks National Marine Sanctuary" id="ABBRID0ENZAG" xlink:type="simple">FGBNMS</abbrev> the species is from rare to medium (1–100) in abundance at 12 sites. The species occurs also at mesophotic rock pavements in South Carolina, inside proposed Charleston shelf MPA at 54 m (<xref ref-type="bibr" rid="B16">Díaz et al. 2021</xref>).</p></tp:treatment-sec><tp:treatment-sec sec-type="ecology" id="SECID0EVZAG"><title>Ecology.</title><p>Coralline algae reefs, algal nodules, lower mesophotic reefs.</p></tp:treatment-sec><tp:treatment-sec sec-type="Identification" id="SECID0E1ZAG"><title>Identification.</title><p>CA, MCD.</p></tp:treatment-sec><tp:treatment-sec sec-type="Reference" id="SECID0E6ZAG"><title>Reference.</title><p><xref ref-type="bibr" rid="B3">Alvarez et al. 1998</xref>.</p></tp:treatment-sec><ref-list><ref id="B16"><mixed-citation xmlns:xlink="http://www.w3.org/1999/xlink" xlink:type="simple"><person-group><name name-style="western"><surname>Díaz</surname><given-names>MC</given-names></name><name name-style="western"><surname>Pomponi</surname><given-names>SA</given-names></name><name name-style="western"><surname>Farrington</surname><given-names>S</given-names></name><name name-style="western"><surname>Reed</surname><given-names>JK</given-names></name></person-group> (<year>2021</year>) Photo Identification Guide of the Sponges inhabiting the Shelf-edge Marine Protected Areas and Deep-water Reefs of the Southeastern USA (1<sup>st</sup> Edn). Harbor Branch Oceanographic Institute Contribution Number, 2294. <ext-link xlink:type="simple" ext-link-type="uri" xlink:href="http://www.cioert.org/expeditions/mesophotic-reef-ecosystems">http://www.cioert.org/expeditions/mesophotic-reef-ecosystems</ext-link></mixed-citation></ref><ref id="B3"><mixed-citation xmlns:xlink="http://www.w3.org/1999/xlink" xlink:type="simple"><person-group><name name-style="western"><surname>Alvarez</surname><given-names>B</given-names></name><name name-style="western"><surname>van Soest</surname><given-names>RWM</given-names></name><name name-style="western"><surname>Rützler</surname><given-names>K</given-names></name></person-group> (<year>1998</year>) <article-title>A Revision of <tp:taxon-name><tp:taxon-name-part taxon-name-part-type="family">Axinellidae</tp:taxon-name-part></tp:taxon-name> (<tp:taxon-name><tp:taxon-name-part taxon-name-part-type="phylum">Porifera</tp:taxon-name-part></tp:taxon-name>: <tp:taxon-name><tp:taxon-name-part taxon-name-part-type="class">Demospongiae</tp:taxon-name-part></tp:taxon-name>) in the Central West Atlantic Region.</article-title><source>Smithsonian Contributions to Zoology</source><volume>598</volume>(<issue>598</issue>): <fpage>1</fpage>–<lpage>47</lpage>. <ext-link xlink:type="simple" ext-link-type="doi" xlink:href="10.5479/si.00810282.598">https://doi.org/10.5479/si.00810282.598</ext-link></mixed-citation></ref></ref-list></tp:taxon-treatment>
