# Supplementary material for: ﻿An annotated and illustrated identification guide to common mesophotic reef sponges (Porifera, Demospongiae, Hexactinellida, and Homoscleromorpha) inhabiting Flower Garden Banks National Marine Sanctuary and vicinities
Source: Zookeys. 2023 May 11;1161:1–68. doi: 10.3897/zookeys.1161.93754 (PMC10208736; doi:10.3897/zookeys.1161.93754)
Supplement: XML Treatment for Acanthella cf. mastophora [file zookeys.1161.93754-treatment12.xml]

<!DOCTYPE tp:taxon-treatment
  PUBLIC "-//TaxonX//DTD Taxonomic Treatment Publishing DTD v0 20100105//EN" "tax-treatment-NSO.dtd">
<tp:taxon-treatment xmlns:tp="http://www.plazi.org/taxpub"><tp:treatment-meta><kwd-group><label>Taxon classification</label><kwd>
                  <named-content content-type="kingdom">Animalia</named-content>
                </kwd><kwd>
                  <named-content content-type="order">Bubarida</named-content>
                </kwd><kwd>
                  <named-content content-type="family">Dictyonellidae</named-content>
                </kwd></kwd-group><mixed-citation publication-type="journal"><person-group><name><surname>Díaz</surname><given-names>Maria Cristina</given-names></name><name><surname>Nuttall</surname><given-names>Marissa</given-names></name><name><surname>Pomponi</surname><given-names>Shirley A.</given-names></name><name><surname>Rützler</surname><given-names>Klaus</given-names></name><name><surname>Klontz</surname><given-names>Sarah</given-names></name><name><surname>Adams</surname><given-names>Christi</given-names></name><name><surname>Hickerson</surname><given-names>Emma L.</given-names></name><name><surname>Schmahl</surname><given-names>G. P.</given-names></name></person-group><article-title>﻿An annotated and illustrated identification guide to common mesophotic reef sponges (<tp:taxon-name><tp:taxon-name-part taxon-name-part-type="phylum">Porifera</tp:taxon-name-part></tp:taxon-name>, <tp:taxon-name><tp:taxon-name-part taxon-name-part-type="class">Demospongiae</tp:taxon-name-part></tp:taxon-name>, <tp:taxon-name><tp:taxon-name-part taxon-name-part-type="class">Hexactinellida</tp:taxon-name-part></tp:taxon-name>, and <tp:taxon-name><tp:taxon-name-part taxon-name-part-type="class">Homoscleromorpha</tp:taxon-name-part></tp:taxon-name>) inhabiting Flower Garden Banks National Marine Sanctuary and vicinities</article-title><source>Zookeys</source><day>11</day><month>05</month><year>2023</year><volume>1161</volume><fpage>1</fpage><lpage>68</lpage><pub-id pub-id-type="doi">10.3897/zookeys.1161.93754</pub-id></mixed-citation></tp:treatment-meta><tp:nomenclature><label>﻿</label><tp:taxon-name>
                <object-id xmlns:xlink="http://www.w3.org/1999/xlink" content-type="arpha" xlink:type="simple">BEC6F3EA-054F-5573-97AC-B3DA047AFA5F</object-id>
                <tp:taxon-name-part taxon-name-part-type="genus" reg="Acanthella">Acanthella</tp:taxon-name-part>
                <tp:taxon-name-part taxon-name-part-type="uncertainty-rank">cf.</tp:taxon-name-part>
                <tp:taxon-name-part taxon-name-part-type="species" reg="mastophora">mastophora</tp:taxon-name-part>
              </tp:taxon-name><tp:taxon-authority>(Schmidt, 1870)</tp:taxon-authority><xref ref-type="fig" rid="F14">Fig. 14</xref></tp:nomenclature><tp:treatment-sec sec-type="Diagnostic features" id="SECID0EV2AG"><title>Diagnostic features.</title><p>Globular, slightly flattened (4 cm in diameter and 2–4 cm in height). Pale yellow. The surface has ‘woolly’-warty appearance due to roundish papillae. Between the papillae there are furrows (1–3 mm deep). The surface is very hairy due to abundant fibrous dense filaments of unknown origin, and projecting spicule brushes. Firm and compressible, with flexible surface projections. The cf. notation is due to predominance of oxea instead of styles. Otherwise, it is very similar to <italic><tp:taxon-name><tp:taxon-name-part taxon-name-part-type="genus" reg="Acanthella">Acanthella</tp:taxon-name-part><tp:taxon-name-part taxon-name-part-type="species" reg="mastophora">mastophora</tp:taxon-name-part></tp:taxon-name></italic> in color, surface, and reticulate spicule arrangement.</p><fig id="F14" position="float" orientation="portrait"><object-id xmlns:xlink="http://www.w3.org/1999/xlink" content-type="doi" xlink:type="simple">10.3897/zookeys.1161.93754.figure14</object-id><object-id xmlns:xlink="http://www.w3.org/1999/xlink" content-type="arpha" xlink:type="simple">ACCAFBF1-4964-5140-95FE-9951DA314293</object-id><label>Figure 14.</label><caption><p><tp:taxon-name><tp:taxon-name-part taxon-name-part-type="genus" reg="Acanthella">Acanthella</tp:taxon-name-part><tp:taxon-name-part taxon-name-part-type="uncertainty-rank">cf.</tp:taxon-name-part><tp:taxon-name-part taxon-name-part-type="species" reg="mastophora">mastophora</tp:taxon-name-part></tp:taxon-name> 80 m deep. Sample DFH9-13B.</p></caption><graphic xmlns:xlink="http://www.w3.org/1999/xlink" xlink:href="zookeys-1161-001_article-93754__-g014.jpg" position="float" orientation="portrait" xlink:type="simple" id="oo_848688.jpg"><uri content-type="original_file" xlink:type="simple">https://binary.pensoft.net/fig/848688</uri></graphic></fig></tp:treatment-sec><tp:treatment-sec sec-type="Similar species" id="SECID0EA4AG"><title>Similar species.</title><p>Small specimens of <italic><tp:taxon-name><tp:taxon-name-part taxon-name-part-type="genus" reg="Cinachyrella">Cinachyrella</tp:taxon-name-part><tp:taxon-name-part taxon-name-part-type="species" reg="alloclada">alloclada</tp:taxon-name-part></tp:taxon-name></italic> may have similar appearance. Spicules would allow clear distinction.</p></tp:treatment-sec><tp:treatment-sec sec-type="distribution" id="SECID0ER4AG"><title>Distribution and abundance.</title><p><italic><tp:taxon-name><tp:taxon-name-part taxon-name-part-type="genus" reg="Acanthella">Acanthella</tp:taxon-name-part><tp:taxon-name-part taxon-name-part-type="species" reg="mastophora">mastophora</tp:taxon-name-part></tp:taxon-name></italic> is found in south Florida, North Carolina, Azores and Eastern Atlantic (76–394 m deep). Widespread distribution at <abbrev xmlns:xlink="http://www.w3.org/1999/xlink" xlink:title="Flower Garden Banks National Marine Sanctuary" id="ABBRID0EC5AG" xlink:type="simple">FGBNMS</abbrev> with rare to low (1–10) abundances at nine localities.</p></tp:treatment-sec><tp:treatment-sec sec-type="ecology" id="SECID0EG5AG"><title>Ecology.</title><p>Coralline algae reefs, algal nodules, lower mesophotic reefs.</p></tp:treatment-sec><tp:treatment-sec sec-type="Identification" id="SECID0EL5AG"><title>Identification.</title><p>MCD, CA.</p></tp:treatment-sec><tp:treatment-sec sec-type="Reference" id="SECID0EQ5AG"><title>Reference.</title><p><xref ref-type="bibr" rid="B3">Alvarez et al. 1998</xref>.</p></tp:treatment-sec><ref-list><ref id="B3"><mixed-citation xmlns:xlink="http://www.w3.org/1999/xlink" xlink:type="simple"><person-group><name name-style="western"><surname>Alvarez</surname><given-names>B</given-names></name><name name-style="western"><surname>van Soest</surname><given-names>RWM</given-names></name><name name-style="western"><surname>Rützler</surname><given-names>K</given-names></name></person-group> (<year>1998</year>) <article-title>A Revision of <tp:taxon-name><tp:taxon-name-part taxon-name-part-type="family">Axinellidae</tp:taxon-name-part></tp:taxon-name> (<tp:taxon-name><tp:taxon-name-part taxon-name-part-type="phylum">Porifera</tp:taxon-name-part></tp:taxon-name>: <tp:taxon-name><tp:taxon-name-part taxon-name-part-type="class">Demospongiae</tp:taxon-name-part></tp:taxon-name>) in the Central West Atlantic Region.</article-title><source>Smithsonian Contributions to Zoology</source><volume>598</volume>(<issue>598</issue>): <fpage>1</fpage>–<lpage>47</lpage>. <ext-link xlink:type="simple" ext-link-type="doi" xlink:href="10.5479/si.00810282.598">https://doi.org/10.5479/si.00810282.598</ext-link></mixed-citation></ref></ref-list></tp:taxon-treatment>
