# Supplementary material for: ﻿An annotated and illustrated identification guide to common mesophotic reef sponges (Porifera, Demospongiae, Hexactinellida, and Homoscleromorpha) inhabiting Flower Garden Banks National Marine Sanctuary and vicinities
Source: Zookeys. 2023 May 11;1161:1–68. doi: 10.3897/zookeys.1161.93754 (PMC10208736; doi:10.3897/zookeys.1161.93754)
Supplement: XML Treatment for Auletta tuberosa [file zookeys.1161.93754-treatment13.xml]

<!DOCTYPE tp:taxon-treatment
  PUBLIC "-//TaxonX//DTD Taxonomic Treatment Publishing DTD v0 20100105//EN" "tax-treatment-NSO.dtd">
<tp:taxon-treatment xmlns:tp="http://www.plazi.org/taxpub"><tp:treatment-meta><kwd-group><label>Taxon classification</label><kwd>
                  <named-content content-type="kingdom">Animalia</named-content>
                </kwd><kwd>
                  <named-content content-type="order">Bubarida</named-content>
                </kwd><kwd>
                  <named-content content-type="family">Dictyonellidae</named-content>
                </kwd></kwd-group><mixed-citation publication-type="journal"><person-group><name><surname>Díaz</surname><given-names>Maria Cristina</given-names></name><name><surname>Nuttall</surname><given-names>Marissa</given-names></name><name><surname>Pomponi</surname><given-names>Shirley A.</given-names></name><name><surname>Rützler</surname><given-names>Klaus</given-names></name><name><surname>Klontz</surname><given-names>Sarah</given-names></name><name><surname>Adams</surname><given-names>Christi</given-names></name><name><surname>Hickerson</surname><given-names>Emma L.</given-names></name><name><surname>Schmahl</surname><given-names>G. P.</given-names></name></person-group><article-title>﻿An annotated and illustrated identification guide to common mesophotic reef sponges (<tp:taxon-name><tp:taxon-name-part taxon-name-part-type="phylum">Porifera</tp:taxon-name-part></tp:taxon-name>, <tp:taxon-name><tp:taxon-name-part taxon-name-part-type="class">Demospongiae</tp:taxon-name-part></tp:taxon-name>, <tp:taxon-name><tp:taxon-name-part taxon-name-part-type="class">Hexactinellida</tp:taxon-name-part></tp:taxon-name>, and <tp:taxon-name><tp:taxon-name-part taxon-name-part-type="class">Homoscleromorpha</tp:taxon-name-part></tp:taxon-name>) inhabiting Flower Garden Banks National Marine Sanctuary and vicinities</article-title><source>Zookeys</source><day>11</day><month>05</month><year>2023</year><volume>1161</volume><fpage>1</fpage><lpage>68</lpage><pub-id pub-id-type="doi">10.3897/zookeys.1161.93754</pub-id></mixed-citation></tp:treatment-meta><tp:nomenclature><label>﻿</label><tp:taxon-name>
                <object-id xmlns:xlink="http://www.w3.org/1999/xlink" content-type="arpha" xlink:type="simple">BEEAC328-9985-5111-BAD9-7C859CCCDAA7</object-id>
                <tp:taxon-name-part taxon-name-part-type="genus" reg="Auletta">Auletta</tp:taxon-name-part>
                <tp:taxon-name-part taxon-name-part-type="species" reg="tuberosa">tuberosa</tp:taxon-name-part>
              </tp:taxon-name><tp:taxon-authority>(Alvarez et al., 1998)</tp:taxon-authority><xref ref-type="fig" rid="F15">Fig. 15</xref></tp:nomenclature><tp:treatment-sec sec-type="Diagnostic features" id="SECID0EDABG"><title>Diagnostic features.</title><p>Clusters of tubes (0.25 –1 cm diameter), arborescent, with short and narrow peduncle; tubes anastomose and are crooked, uneven, and bumpy. Orange to yellowish tan in color. The surface is felt-like, smooth visually. Oscula or vents, on top of the tubes (2–4 mm diameter). Soft and compressible in consistency.</p><fig id="F15" position="float" orientation="portrait"><object-id xmlns:xlink="http://www.w3.org/1999/xlink" content-type="doi" xlink:type="simple">10.3897/zookeys.1161.93754.figure15</object-id><object-id xmlns:xlink="http://www.w3.org/1999/xlink" content-type="arpha" xlink:type="simple">78502923-CAE1-544F-93B1-A8EEF09CF5CF</object-id><label>Figure 15.</label><caption><p><italic><tp:taxon-name><tp:taxon-name-part taxon-name-part-type="genus" reg="Auletta">Auletta</tp:taxon-name-part><tp:taxon-name-part taxon-name-part-type="species" reg="tuberosa">tuberosa</tp:taxon-name-part></tp:taxon-name></italic>, 72–78 m deep. Samples DFH9-13A, DFH9-4A.</p></caption><graphic xmlns:xlink="http://www.w3.org/1999/xlink" xlink:href="zookeys-1161-001_article-93754__-g015.jpg" position="float" orientation="portrait" xlink:type="simple" id="oo_848689.jpg"><uri content-type="original_file" xlink:type="simple">https://binary.pensoft.net/fig/848689</uri></graphic></fig></tp:treatment-sec><tp:treatment-sec sec-type="Similar species" id="SECID0EABBG"><title>Similar species.</title><p>the protuberances of the tubes and ramose thick branches make this a unique species. The spicules include slender oxeas, styles, and wavy strongyles allowing distinction from <italic><tp:taxon-name><tp:taxon-name-part taxon-name-part-type="genus" reg="Auletta">Auletta</tp:taxon-name-part><tp:taxon-name-part taxon-name-part-type="species" reg="syncinularia">syncinularia</tp:taxon-name-part></tp:taxon-name></italic>, which contains only styles and wavy strongyles.</p></tp:treatment-sec><tp:treatment-sec sec-type="distribution" id="SECID0ERBBG"><title>Distribution and abundance.</title><p><italic><tp:taxon-name><tp:taxon-name-part taxon-name-part-type="genus" reg="Auletta">Auletta</tp:taxon-name-part><tp:taxon-name-part taxon-name-part-type="species" reg="tuberosa">tuberosa</tp:taxon-name-part></tp:taxon-name></italic> is reported from 60–80 m depth at Guyana, southern Caribbean, eastern Antilles, Florida, Bahamas, and southeast <abbrev xmlns:xlink="http://www.w3.org/1999/xlink" xlink:title="Gulf of Mexico" id="ABBRID0ECCBG" xlink:type="simple">GOM</abbrev> (off Cape Sable) where it was originally described. At <abbrev xmlns:xlink="http://www.w3.org/1999/xlink" xlink:title="Flower Garden Banks National Marine Sanctuary" id="ABBRID0EGCBG" xlink:type="simple">FGBNMS</abbrev> it has a wide-spread distribution, occurring at 12 sites, with abundance ranging from rare to common (1–100 individuals).</p></tp:treatment-sec><tp:treatment-sec sec-type="ecology" id="SECID0EKCBG"><title>Ecology.</title><p>Coralline algae reefs, algal nodules, lower mesophotic reefs.</p></tp:treatment-sec><tp:treatment-sec sec-type="Identification" id="SECID0EPCBG"><title>Identification.</title><p>MCD, CA.</p></tp:treatment-sec><tp:treatment-sec sec-type="Reference" id="SECID0EUCBG"><title>Reference.</title><p><xref ref-type="bibr" rid="B3">Alvarez et al. 1998</xref>.</p></tp:treatment-sec><ref-list><ref id="B3"><mixed-citation xmlns:xlink="http://www.w3.org/1999/xlink" xlink:type="simple"><person-group><name name-style="western"><surname>Alvarez</surname><given-names>B</given-names></name><name name-style="western"><surname>van Soest</surname><given-names>RWM</given-names></name><name name-style="western"><surname>Rützler</surname><given-names>K</given-names></name></person-group> (<year>1998</year>) <article-title>A Revision of <tp:taxon-name><tp:taxon-name-part taxon-name-part-type="family">Axinellidae</tp:taxon-name-part></tp:taxon-name> (<tp:taxon-name><tp:taxon-name-part taxon-name-part-type="phylum">Porifera</tp:taxon-name-part></tp:taxon-name>: <tp:taxon-name><tp:taxon-name-part taxon-name-part-type="class">Demospongiae</tp:taxon-name-part></tp:taxon-name>) in the Central West Atlantic Region.</article-title><source>Smithsonian Contributions to Zoology</source><volume>598</volume>(<issue>598</issue>): <fpage>1</fpage>–<lpage>47</lpage>. <ext-link xlink:type="simple" ext-link-type="doi" xlink:href="10.5479/si.00810282.598">https://doi.org/10.5479/si.00810282.598</ext-link></mixed-citation></ref></ref-list></tp:taxon-treatment>
