# Supplementary material for: ﻿An annotated and illustrated identification guide to common mesophotic reef sponges (Porifera, Demospongiae, Hexactinellida, and Homoscleromorpha) inhabiting Flower Garden Banks National Marine Sanctuary and vicinities
Source: Zookeys. 2023 May 11;1161:1–68. doi: 10.3897/zookeys.1161.93754 (PMC10208736; doi:10.3897/zookeys.1161.93754)
Supplement: XML Treatment for Auletta [file zookeys.1161.93754-treatment15.xml]

<!DOCTYPE tp:taxon-treatment
  PUBLIC "-//TaxonX//DTD Taxonomic Treatment Publishing DTD v0 20100105//EN" "tax-treatment-NSO.dtd">
<tp:taxon-treatment xmlns:tp="http://www.plazi.org/taxpub"><tp:treatment-meta><kwd-group><label>Taxon classification</label><kwd>
                  <named-content content-type="kingdom">Animalia</named-content>
                </kwd><kwd>
                  <named-content content-type="order">Bubarida</named-content>
                </kwd><kwd>
                  <named-content content-type="family">Bubaridae</named-content>
                </kwd></kwd-group><mixed-citation publication-type="journal"><person-group><name><surname>Díaz</surname><given-names>Maria Cristina</given-names></name><name><surname>Nuttall</surname><given-names>Marissa</given-names></name><name><surname>Pomponi</surname><given-names>Shirley A.</given-names></name><name><surname>Rützler</surname><given-names>Klaus</given-names></name><name><surname>Klontz</surname><given-names>Sarah</given-names></name><name><surname>Adams</surname><given-names>Christi</given-names></name><name><surname>Hickerson</surname><given-names>Emma L.</given-names></name><name><surname>Schmahl</surname><given-names>G. P.</given-names></name></person-group><article-title>﻿An annotated and illustrated identification guide to common mesophotic reef sponges (<tp:taxon-name><tp:taxon-name-part taxon-name-part-type="phylum">Porifera</tp:taxon-name-part></tp:taxon-name>, <tp:taxon-name><tp:taxon-name-part taxon-name-part-type="class">Demospongiae</tp:taxon-name-part></tp:taxon-name>, <tp:taxon-name><tp:taxon-name-part taxon-name-part-type="class">Hexactinellida</tp:taxon-name-part></tp:taxon-name>, and <tp:taxon-name><tp:taxon-name-part taxon-name-part-type="class">Homoscleromorpha</tp:taxon-name-part></tp:taxon-name>) inhabiting Flower Garden Banks National Marine Sanctuary and vicinities</article-title><source>Zookeys</source><day>11</day><month>05</month><year>2023</year><volume>1161</volume><fpage>1</fpage><lpage>68</lpage><pub-id pub-id-type="doi">10.3897/zookeys.1161.93754</pub-id></mixed-citation></tp:treatment-meta><tp:nomenclature><label>﻿</label><tp:taxon-name>
                <object-id xmlns:xlink="http://www.w3.org/1999/xlink" content-type="arpha" xlink:type="simple">AE76761A-B5E6-5246-8F4E-0C8E31D25B9A</object-id>
                <tp:taxon-name-part taxon-name-part-type="genus" reg="Auletta">Auletta</tp:taxon-name-part>
              </tp:taxon-name><tp:taxon-authority>sp. nov. 1</tp:taxon-authority><xref ref-type="fig" rid="F17">Fig. 17</xref></tp:nomenclature><tp:treatment-sec sec-type="Diagnostic features" id="SECID0EKIBG"><title>Diagnostic features.</title><p>Single or double slender tubes (0.5–1 cm in diameter), drab orange in color. Adult specimens are 8–13 cm long, and &lt; 5 mm wide (DFH8-15A). A young specimen (GFOE 3-8H) was 2 cm high and 2–4 mm wide. Surface is smooth, microscopically hispid, and porous. Oscula on top of each tube are 4 mm wide. A very thin white membrane surrounds each oscule. Tubes are compressible, but they become harder and thinner towards the base.</p><fig id="F17" position="float" orientation="portrait"><object-id xmlns:xlink="http://www.w3.org/1999/xlink" content-type="doi" xlink:type="simple">10.3897/zookeys.1161.93754.figure17</object-id><object-id xmlns:xlink="http://www.w3.org/1999/xlink" content-type="arpha" xlink:type="simple">05676762-6371-570E-A8BA-8FD2F2A96228</object-id><label>Figure 17.</label><caption><p><italic><tp:taxon-name><tp:taxon-name-part taxon-name-part-type="genus" reg="Auletta">Auletta</tp:taxon-name-part></tp:taxon-name></italic><abbrev xmlns:xlink="http://www.w3.org/1999/xlink" xlink:title="new species to science" id="ABBRID0E5IBG" xlink:type="simple">sp. nov</abbrev>. 1, 90–95 m deep. Samples DFH8-15A, GFOE 3-8H.</p></caption><graphic xmlns:xlink="http://www.w3.org/1999/xlink" xlink:href="zookeys-1161-001_article-93754__-g017.jpg" position="float" orientation="portrait" xlink:type="simple" id="oo_848691.jpg"><uri content-type="original_file" xlink:type="simple">https://binary.pensoft.net/fig/848691</uri></graphic></fig></tp:treatment-sec><tp:treatment-sec sec-type="Similar species" id="SECID0EHJBG"><title>Similar species.</title><p>The surface and slender tube shape of <italic><tp:taxon-name><tp:taxon-name-part taxon-name-part-type="genus" reg="Auletta">Auletta</tp:taxon-name-part><tp:taxon-name-part taxon-name-part-type="species" reg="syncinularia">syncinularia</tp:taxon-name-part></tp:taxon-name></italic> is similar to this undescribed species of <italic><tp:taxon-name><tp:taxon-name-part taxon-name-part-type="genus" reg="Auletta">Auletta</tp:taxon-name-part></tp:taxon-name></italic>. It <tp:taxon-name><tp:taxon-name-part taxon-name-part-type="genus" reg="Auletta"/><tp:taxon-name-part taxon-name-part-type="species" reg="differs">differs</tp:taxon-name-part></tp:taxon-name> from <italic><tp:taxon-name><tp:taxon-name-part taxon-name-part-type="genus" reg="Auletta">Auletta</tp:taxon-name-part><tp:taxon-name-part taxon-name-part-type="species" reg="syncinularia">syncinularia</tp:taxon-name-part></tp:taxon-name></italic> in having oxeas and anisoxeas (straight and sinuous) and lacking the size categories of styles.</p></tp:treatment-sec><tp:treatment-sec sec-type="distribution" id="SECID0ETKBG"><title>Distribution and abundance.</title><p>Found at mesophotic reefs at <abbrev xmlns:xlink="http://www.w3.org/1999/xlink" xlink:title="Flower Garden Banks National Marine Sanctuary" id="ABBRID0EZKBG" xlink:type="simple">FGBNMS</abbrev>. Wide-spread distribution in the <abbrev xmlns:xlink="http://www.w3.org/1999/xlink" xlink:title="Flower Garden Banks National Marine Sanctuary" id="ABBRID0E4KBG" xlink:type="simple">FGBNMS</abbrev> with medium abundances, from low to common (2–100 individuals) at 13 sites.</p></tp:treatment-sec><tp:treatment-sec sec-type="ecology" id="SECID0EBLBG"><title>Ecology.</title><p>Coralline algae reefs, algal nodules, lower mesophotic reefs.</p></tp:treatment-sec><tp:treatment-sec sec-type="Identification" id="SECID0EGLBG"><title>Identification.</title><p>MCD, CA.</p></tp:treatment-sec><tp:treatment-sec sec-type="Reference" id="SECID0ELLBG"><title>Reference.</title><p><xref ref-type="bibr" rid="B3">Alvarez et al. 1998</xref>.</p></tp:treatment-sec><ref-list><ref id="B3"><mixed-citation xmlns:xlink="http://www.w3.org/1999/xlink" xlink:type="simple"><person-group><name name-style="western"><surname>Alvarez</surname><given-names>B</given-names></name><name name-style="western"><surname>van Soest</surname><given-names>RWM</given-names></name><name name-style="western"><surname>Rützler</surname><given-names>K</given-names></name></person-group> (<year>1998</year>) <article-title>A Revision of <tp:taxon-name><tp:taxon-name-part taxon-name-part-type="family">Axinellidae</tp:taxon-name-part></tp:taxon-name> (<tp:taxon-name><tp:taxon-name-part taxon-name-part-type="phylum">Porifera</tp:taxon-name-part></tp:taxon-name>: <tp:taxon-name><tp:taxon-name-part taxon-name-part-type="class">Demospongiae</tp:taxon-name-part></tp:taxon-name>) in the Central West Atlantic Region.</article-title><source>Smithsonian Contributions to Zoology</source><volume>598</volume>(<issue>598</issue>): <fpage>1</fpage>–<lpage>47</lpage>. <ext-link xlink:type="simple" ext-link-type="doi" xlink:href="10.5479/si.00810282.598">https://doi.org/10.5479/si.00810282.598</ext-link></mixed-citation></ref></ref-list></tp:taxon-treatment>
