# Supplementary material for: ﻿An annotated and illustrated identification guide to common mesophotic reef sponges (Porifera, Demospongiae, Hexactinellida, and Homoscleromorpha) inhabiting Flower Garden Banks National Marine Sanctuary and vicinities
Source: Zookeys. 2023 May 11;1161:1–68. doi: 10.3897/zookeys.1161.93754 (PMC10208736; doi:10.3897/zookeys.1161.93754)
Supplement: XML Treatment for Scopalina ruetzleri [file zookeys.1161.93754-treatment16.xml]

<!DOCTYPE tp:taxon-treatment
  PUBLIC "-//TaxonX//DTD Taxonomic Treatment Publishing DTD v0 20100105//EN" "tax-treatment-NSO.dtd">
<tp:taxon-treatment xmlns:tp="http://www.plazi.org/taxpub"><tp:treatment-meta><kwd-group><label>Taxon classification</label><kwd>
                  <named-content content-type="kingdom">Animalia</named-content>
                </kwd><kwd>
                  <named-content content-type="order">Scopalinida</named-content>
                </kwd><kwd>
                  <named-content content-type="family">Scopalinidae</named-content>
                </kwd></kwd-group><mixed-citation publication-type="journal"><person-group><name><surname>Díaz</surname><given-names>Maria Cristina</given-names></name><name><surname>Nuttall</surname><given-names>Marissa</given-names></name><name><surname>Pomponi</surname><given-names>Shirley A.</given-names></name><name><surname>Rützler</surname><given-names>Klaus</given-names></name><name><surname>Klontz</surname><given-names>Sarah</given-names></name><name><surname>Adams</surname><given-names>Christi</given-names></name><name><surname>Hickerson</surname><given-names>Emma L.</given-names></name><name><surname>Schmahl</surname><given-names>G. P.</given-names></name></person-group><article-title>﻿An annotated and illustrated identification guide to common mesophotic reef sponges (<tp:taxon-name><tp:taxon-name-part taxon-name-part-type="phylum">Porifera</tp:taxon-name-part></tp:taxon-name>, <tp:taxon-name><tp:taxon-name-part taxon-name-part-type="class">Demospongiae</tp:taxon-name-part></tp:taxon-name>, <tp:taxon-name><tp:taxon-name-part taxon-name-part-type="class">Hexactinellida</tp:taxon-name-part></tp:taxon-name>, and <tp:taxon-name><tp:taxon-name-part taxon-name-part-type="class">Homoscleromorpha</tp:taxon-name-part></tp:taxon-name>) inhabiting Flower Garden Banks National Marine Sanctuary and vicinities</article-title><source>Zookeys</source><day>11</day><month>05</month><year>2023</year><volume>1161</volume><fpage>1</fpage><lpage>68</lpage><pub-id pub-id-type="doi">10.3897/zookeys.1161.93754</pub-id></mixed-citation></tp:treatment-meta><tp:nomenclature><label>﻿</label><tp:taxon-name>
                <object-id xmlns:xlink="http://www.w3.org/1999/xlink" content-type="arpha" xlink:type="simple">D4787ABC-1BE8-528A-93BD-9D0A68503999</object-id>
                <tp:taxon-name-part taxon-name-part-type="genus" reg="Scopalina">Scopalina</tp:taxon-name-part>
                <tp:taxon-name-part taxon-name-part-type="species" reg="ruetzleri">ruetzleri</tp:taxon-name-part>
              </tp:taxon-name><tp:taxon-authority>(Wiedenmayer, 1977)</tp:taxon-authority><xref ref-type="fig" rid="F18">Fig. 18</xref></tp:nomenclature><tp:treatment-sec sec-type="Diagnostic features" id="SECID0ELNBG"><title>Diagnostic features.</title><p>Thick encrusting, occasionally lobate, 1–2 cm thick. The color in life is bright orange to pinkish orange. The surface is conulose (1–2 mm high and 1–4 mm apart) with many large contractile ostia (500 µm wide). The oscula are 1–3 mm in diameter and have a delicate, transparent membrane. The consistency is very soft, delicate, limp, and easily tom.</p><fig id="F18" position="float" orientation="portrait"><object-id xmlns:xlink="http://www.w3.org/1999/xlink" content-type="doi" xlink:type="simple">10.3897/zookeys.1161.93754.figure18</object-id><object-id xmlns:xlink="http://www.w3.org/1999/xlink" content-type="arpha" xlink:type="simple">BBF1E8D9-9464-5F19-9CCD-58B8EF35C0BE</object-id><label>Figure 18.</label><caption><p><italic><tp:taxon-name><tp:taxon-name-part taxon-name-part-type="genus" reg="Scopalina">Scopalina</tp:taxon-name-part><tp:taxon-name-part taxon-name-part-type="species" reg="ruetzleri">ruetzleri</tp:taxon-name-part></tp:taxon-name></italic>, 50 m deep. Photo code SP23.</p></caption><graphic xmlns:xlink="http://www.w3.org/1999/xlink" xlink:href="zookeys-1161-001_article-93754__-g018.jpg" position="float" orientation="portrait" xlink:type="simple" id="oo_848692.jpg"><uri content-type="original_file" xlink:type="simple">https://binary.pensoft.net/fig/848692</uri></graphic></fig></tp:treatment-sec><tp:treatment-sec sec-type="Similar species" id="SECID0EIOBG"><title>Similar species.</title><p>Thicker specimens of <italic><tp:taxon-name><tp:taxon-name-part taxon-name-part-type="genus" reg="Prosuberites">Prosuberites</tp:taxon-name-part><tp:taxon-name-part taxon-name-part-type="species" reg="laughlini">laughlini</tp:taxon-name-part></tp:taxon-name></italic> (with tylostyles) may be confused in the field with <italic><tp:taxon-name><tp:taxon-name-part taxon-name-part-type="genus" reg="Scopalina">Scopalina</tp:taxon-name-part><tp:taxon-name-part taxon-name-part-type="species" reg="ruetzleri">ruetzleri</tp:taxon-name-part></tp:taxon-name></italic> (with styles). Spicule analysis allows differentiation.</p></tp:treatment-sec><tp:treatment-sec sec-type="distribution" id="SECID0EEPBG"><title>Distribution and abundance.</title><p>Common and widespread distribution in shallow water coral reefs and mangroves in the Caribbean, Bermuda, Brazil, and <abbrev xmlns:xlink="http://www.w3.org/1999/xlink" xlink:title="Gulf of Mexico" id="ABBRID0EKPBG" xlink:type="simple">GOM</abbrev>. At <abbrev xmlns:xlink="http://www.w3.org/1999/xlink" xlink:title="Flower Garden Banks National Marine Sanctuary" id="ABBRID0EOPBG" xlink:type="simple">FGBNMS</abbrev> it had low abundance (2–10) at two sites.</p></tp:treatment-sec><tp:treatment-sec sec-type="ecology" id="SECID0ESPBG"><title>Ecology.</title><p>Coralline algae reefs, algal nodules.</p></tp:treatment-sec><tp:treatment-sec sec-type="Identification" id="SECID0EXPBG"><title>Identification.</title><p>MCD.</p></tp:treatment-sec><tp:treatment-sec sec-type="Reference" id="SECID0E3PBG"><title>Reference.</title><p><xref ref-type="bibr" rid="B70">Wiedenmayer 1977</xref>.</p></tp:treatment-sec><ref-list><ref id="B70"><mixed-citation xmlns:xlink="http://www.w3.org/1999/xlink" xlink:type="simple"><person-group><name name-style="western"><surname>Wiedenmayer</surname><given-names>F</given-names></name></person-group> (<year>1977</year>) <article-title>Shallow-water sponges of the Western Bahamas.</article-title><source>Experientia Supplementum</source><volume>28</volume>: <fpage>1</fpage>–<lpage>287</lpage>. [pls 1–43] <ext-link xlink:type="simple" ext-link-type="doi" xlink:href="10.1007/978-3-0348-5797-0">https://doi.org/10.1007/978-3-0348-5797-0</ext-link></mixed-citation></ref></ref-list></tp:taxon-treatment>
