# Supplementary material for: ﻿An annotated and illustrated identification guide to common mesophotic reef sponges (Porifera, Demospongiae, Hexactinellida, and Homoscleromorpha) inhabiting Flower Garden Banks National Marine Sanctuary and vicinities
Source: Zookeys. 2023 May 11;1161:1–68. doi: 10.3897/zookeys.1161.93754 (PMC10208736; doi:10.3897/zookeys.1161.93754)
Supplement: XML Treatment for Placospherastra antillensis [file zookeys.1161.93754-treatment17.xml]

<!DOCTYPE tp:taxon-treatment
  PUBLIC "-//TaxonX//DTD Taxonomic Treatment Publishing DTD v0 20100105//EN" "tax-treatment-NSO.dtd">
<tp:taxon-treatment xmlns:tp="http://www.plazi.org/taxpub"><tp:treatment-meta><kwd-group><label>Taxon classification</label><kwd>
                  <named-content content-type="kingdom">Animalia</named-content>
                </kwd><kwd>
                  <named-content content-type="order">Clionaida</named-content>
                </kwd><kwd>
                  <named-content content-type="family">Clionaidae</named-content>
                </kwd></kwd-group><mixed-citation publication-type="journal"><person-group><name><surname>Díaz</surname><given-names>Maria Cristina</given-names></name><name><surname>Nuttall</surname><given-names>Marissa</given-names></name><name><surname>Pomponi</surname><given-names>Shirley A.</given-names></name><name><surname>Rützler</surname><given-names>Klaus</given-names></name><name><surname>Klontz</surname><given-names>Sarah</given-names></name><name><surname>Adams</surname><given-names>Christi</given-names></name><name><surname>Hickerson</surname><given-names>Emma L.</given-names></name><name><surname>Schmahl</surname><given-names>G. P.</given-names></name></person-group><article-title>﻿An annotated and illustrated identification guide to common mesophotic reef sponges (<tp:taxon-name><tp:taxon-name-part taxon-name-part-type="phylum">Porifera</tp:taxon-name-part></tp:taxon-name>, <tp:taxon-name><tp:taxon-name-part taxon-name-part-type="class">Demospongiae</tp:taxon-name-part></tp:taxon-name>, <tp:taxon-name><tp:taxon-name-part taxon-name-part-type="class">Hexactinellida</tp:taxon-name-part></tp:taxon-name>, and <tp:taxon-name><tp:taxon-name-part taxon-name-part-type="class">Homoscleromorpha</tp:taxon-name-part></tp:taxon-name>) inhabiting Flower Garden Banks National Marine Sanctuary and vicinities</article-title><source>Zookeys</source><day>11</day><month>05</month><year>2023</year><volume>1161</volume><fpage>1</fpage><lpage>68</lpage><pub-id pub-id-type="doi">10.3897/zookeys.1161.93754</pub-id></mixed-citation></tp:treatment-meta><tp:nomenclature><label>﻿</label><tp:taxon-name>
                <object-id xmlns:xlink="http://www.w3.org/1999/xlink" content-type="arpha" xlink:type="simple">A82B0E16-F276-5493-88AC-803B4F1506CB</object-id>
                <tp:taxon-name-part taxon-name-part-type="genus" reg="Placospherastra">Placospherastra</tp:taxon-name-part>
                <tp:taxon-name-part taxon-name-part-type="species" reg="antillensis">antillensis</tp:taxon-name-part>
              </tp:taxon-name><tp:taxon-authority>van Soest, 2009</tp:taxon-authority><xref ref-type="fig" rid="F19">Fig. 19</xref></tp:nomenclature><tp:treatment-sec sec-type="Diagnostic features" id="SECID0E3RBG"><title>Diagnostic features.</title><p>Thick encrusting (1–5 mm thick). Color in life orange, dark orange, brown-orange, or yellowish. The surface consists of elongated plates, separated by meandering ridges and grooves with pores. The system of plates and ridges is irregular in shape. Consistency hard, rough to the touch.</p><fig id="F19" position="float" orientation="portrait"><object-id xmlns:xlink="http://www.w3.org/1999/xlink" content-type="doi" xlink:type="simple">10.3897/zookeys.1161.93754.figure19</object-id><object-id xmlns:xlink="http://www.w3.org/1999/xlink" content-type="arpha" xlink:type="simple">ADA514A4-794F-5191-BC66-5CB01E07E0C8</object-id><label>Figure 19.</label><caption><p><bold>A</bold><italic><tp:taxon-name><tp:taxon-name-part taxon-name-part-type="genus" reg="Placospherastra">Placospherastra</tp:taxon-name-part><tp:taxon-name-part taxon-name-part-type="species" reg="antillensis">antillensis</tp:taxon-name-part></tp:taxon-name></italic>, with surface contracted, 60 m deep. Sample DFH9-10C <bold>B</bold><italic><tp:taxon-name><tp:taxon-name-part taxon-name-part-type="genus" reg="Placospherastra">Placospherastra</tp:taxon-name-part><tp:taxon-name-part taxon-name-part-type="species" reg="antillensis">antillensis</tp:taxon-name-part></tp:taxon-name></italic> relaxed, showing groves with ostia (incurrent pores), and oscula (excurrent openings), 60 m deep. Sample DFH9-11C.</p></caption><graphic xmlns:xlink="http://www.w3.org/1999/xlink" xlink:href="zookeys-1161-001_article-93754__-g019.jpg" position="float" orientation="portrait" xlink:type="simple" id="oo_848693.jpg"><uri content-type="original_file" xlink:type="simple">https://binary.pensoft.net/fig/848693</uri></graphic></fig></tp:treatment-sec><tp:treatment-sec sec-type="Similar species" id="SECID0EITBG"><title>Similar species.</title><p>The plates and canals on the surface are similar to <italic><tp:taxon-name><tp:taxon-name-part taxon-name-part-type="genus" reg="Placospongia">Placospongia</tp:taxon-name-part></tp:taxon-name></italic><abbrev xmlns:xlink="http://www.w3.org/1999/xlink" xlink:title="species in plural" id="ABBRID0EVTBG" xlink:type="simple">spp</abbrev>. surface. The intense orange color of <italic><tp:taxon-name><tp:taxon-name-part taxon-name-part-type="genus" reg="Placospherastra">Placospherastra</tp:taxon-name-part><tp:taxon-name-part taxon-name-part-type="species" reg="antillensis">antillensis</tp:taxon-name-part></tp:taxon-name></italic>, and the spicules allow their differentiation.</p></tp:treatment-sec><tp:treatment-sec sec-type="distribution" id="SECID0EEUBG"><title>Distribution and abundance.</title><p>Usually under coral rubble and in reef caves, 20–23 m depth in Bonaire and Belize. First report at mesophotic depths. At <abbrev xmlns:xlink="http://www.w3.org/1999/xlink" xlink:title="Flower Garden Banks National Marine Sanctuary" id="ABBRID0EKUBG" xlink:type="simple">FGBNMS</abbrev> the species has a widespread distribution occurring at 11 sites with rare to medium abundance (1–100).</p></tp:treatment-sec><tp:treatment-sec sec-type="ecology" id="SECID0EOUBG"><title>Ecology.</title><p>Coralline algae reefs, algal nodules, lower mesophotic reefs.</p></tp:treatment-sec><tp:treatment-sec sec-type="Identification" id="SECID0ETUBG"><title>Identification.</title><p>KR, SK, CA.</p></tp:treatment-sec><tp:treatment-sec sec-type="References" id="SECID0EYUBG"><title>References.</title><p>van Soest, 2009; <xref ref-type="bibr" rid="B49">Rützler et al. 2014</xref>.</p></tp:treatment-sec><ref-list><ref id="B49"><mixed-citation xmlns:xlink="http://www.w3.org/1999/xlink" xlink:type="simple"><person-group><name name-style="western"><surname>Rützler</surname><given-names>K</given-names></name><name name-style="western"><surname>Piantoni</surname><given-names>C</given-names></name><name name-style="western"><surname>van Soest</surname><given-names>RWM</given-names></name><name name-style="western"><surname>Díaz</surname><given-names>MC</given-names></name></person-group> (<year>2014</year>) <article-title>Diversity of sponges (<tp:taxon-name><tp:taxon-name-part taxon-name-part-type="phylum">Porifera</tp:taxon-name-part></tp:taxon-name>) from cryptic habitats on the Belize barrier reef near Carrie Bow Cay.</article-title><source>Zootaxa</source><volume>3805</volume>(<issue>1</issue>): <fpage>1</fpage>–<lpage>129</lpage>. <ext-link xlink:type="simple" ext-link-type="doi" xlink:href="10.11646/zootaxa.3805.1.1">https://doi.org/10.11646/zootaxa.3805.1.1</ext-link></mixed-citation></ref></ref-list></tp:taxon-treatment>
