# Supplementary material for: ﻿An annotated and illustrated identification guide to common mesophotic reef sponges (Porifera, Demospongiae, Hexactinellida, and Homoscleromorpha) inhabiting Flower Garden Banks National Marine Sanctuary and vicinities
Source: Zookeys. 2023 May 11;1161:1–68. doi: 10.3897/zookeys.1161.93754 (PMC10208736; doi:10.3897/zookeys.1161.93754)
Supplement: XML Treatment for Haliclona [file zookeys.1161.93754-treatment18.xml]

<!DOCTYPE tp:taxon-treatment
  PUBLIC "-//TaxonX//DTD Taxonomic Treatment Publishing DTD v0 20100105//EN" "tax-treatment-NSO.dtd">
<tp:taxon-treatment xmlns:tp="http://www.plazi.org/taxpub"><tp:treatment-meta><kwd-group><label>Taxon classification</label><kwd>
                  <named-content content-type="kingdom">Animalia</named-content>
                </kwd><kwd>
                  <named-content content-type="order">Haplosclerida</named-content>
                </kwd><kwd>
                  <named-content content-type="family">Chalinidae</named-content>
                </kwd></kwd-group><mixed-citation publication-type="journal"><person-group><name><surname>Díaz</surname><given-names>Maria Cristina</given-names></name><name><surname>Nuttall</surname><given-names>Marissa</given-names></name><name><surname>Pomponi</surname><given-names>Shirley A.</given-names></name><name><surname>Rützler</surname><given-names>Klaus</given-names></name><name><surname>Klontz</surname><given-names>Sarah</given-names></name><name><surname>Adams</surname><given-names>Christi</given-names></name><name><surname>Hickerson</surname><given-names>Emma L.</given-names></name><name><surname>Schmahl</surname><given-names>G. P.</given-names></name></person-group><article-title>﻿An annotated and illustrated identification guide to common mesophotic reef sponges (<tp:taxon-name><tp:taxon-name-part taxon-name-part-type="phylum">Porifera</tp:taxon-name-part></tp:taxon-name>, <tp:taxon-name><tp:taxon-name-part taxon-name-part-type="class">Demospongiae</tp:taxon-name-part></tp:taxon-name>, <tp:taxon-name><tp:taxon-name-part taxon-name-part-type="class">Hexactinellida</tp:taxon-name-part></tp:taxon-name>, and <tp:taxon-name><tp:taxon-name-part taxon-name-part-type="class">Homoscleromorpha</tp:taxon-name-part></tp:taxon-name>) inhabiting Flower Garden Banks National Marine Sanctuary and vicinities</article-title><source>Zookeys</source><day>11</day><month>05</month><year>2023</year><volume>1161</volume><fpage>1</fpage><lpage>68</lpage><pub-id pub-id-type="doi">10.3897/zookeys.1161.93754</pub-id></mixed-citation></tp:treatment-meta><tp:nomenclature><label>﻿</label><tp:taxon-name>
                <object-id xmlns:xlink="http://www.w3.org/1999/xlink" content-type="arpha" xlink:type="simple">4C0D715F-6200-556C-980E-CC646DC0E22D</object-id>
                <tp:taxon-name-part taxon-name-part-type="genus" reg="Haliclona">Haliclona</tp:taxon-name-part>
              </tp:taxon-name><tp:taxon-authority>sp. 1</tp:taxon-authority><xref ref-type="fig" rid="F20">Fig. 20</xref></tp:nomenclature><tp:treatment-sec sec-type="Diagnostic features" id="SECID0EZWBG"><title>Diagnostic features.</title><p>Massive encrusting (1 cm thick), orange in color. Surface smooth with tiny pores. Few oscula 2–3 mm wide. Compressible, soft, and crumbly.</p><fig id="F20" position="float" orientation="portrait"><object-id xmlns:xlink="http://www.w3.org/1999/xlink" content-type="doi" xlink:type="simple">10.3897/zookeys.1161.93754.figure20</object-id><object-id xmlns:xlink="http://www.w3.org/1999/xlink" content-type="arpha" xlink:type="simple">23536F93-F314-5874-90E4-D1A430918BEB</object-id><label>Figure 20.</label><caption><p><tp:taxon-name><tp:taxon-name-part taxon-name-part-type="genus" reg="Haliclona">Haliclona</tp:taxon-name-part> (<tp:taxon-name-part taxon-name-part-type="subgenus" reg="Reniera">Reniera</tp:taxon-name-part>)</tp:taxon-name> sp. 1, 69 m deep. Sample DFH9-6E.</p></caption><graphic xmlns:xlink="http://www.w3.org/1999/xlink" xlink:href="zookeys-1161-001_article-93754__-g020.jpg" position="float" orientation="portrait" xlink:type="simple" id="oo_848694.jpg"><uri content-type="original_file" xlink:type="simple">https://binary.pensoft.net/fig/848694</uri></graphic></fig></tp:treatment-sec><tp:treatment-sec sec-type="Similar species" id="SECID0EWXBG"><title>Similar species.</title><p>This species can be confused with smooth specimens of <italic><tp:taxon-name><tp:taxon-name-part taxon-name-part-type="genus" reg="Pseudaxinella">Pseudaxinella</tp:taxon-name-part><tp:taxon-name-part taxon-name-part-type="species" reg="belindae">belindae</tp:taxon-name-part></tp:taxon-name></italic>, which is more red-orange in color and has styles for spicules instead of small oxea.</p></tp:treatment-sec><tp:treatment-sec sec-type="distribution" id="SECID0EHYBG"><title>Distribution and abundance.</title><p>Mesophotic reefs in northwestern <abbrev xmlns:xlink="http://www.w3.org/1999/xlink" xlink:title="Gulf of Mexico" id="ABBRID0ENYBG" xlink:type="simple">GOM</abbrev> at <abbrev xmlns:xlink="http://www.w3.org/1999/xlink" xlink:title="Flower Garden Banks National Marine Sanctuary" id="ABBRID0ERYBG" xlink:type="simple">FGBNMS</abbrev>, and east <abbrev xmlns:xlink="http://www.w3.org/1999/xlink" xlink:title="Gulf of Mexico" id="ABBRID0EVYBG" xlink:type="simple">GOM</abbrev> at Pulley Ridge (MCD, unpublished data). Rare to low abundance at two sites.</p></tp:treatment-sec><tp:treatment-sec sec-type="ecology" id="SECID0EZYBG"><title>Ecology.</title><p>Coralline algae reefs, algal nodules, lower mesophotic reefs. This is probably an undescribed species of <italic><tp:taxon-name><tp:taxon-name-part taxon-name-part-type="genus" reg="Haliclona">Haliclona</tp:taxon-name-part></tp:taxon-name></italic>.</p></tp:treatment-sec><tp:treatment-sec sec-type="Identification" id="SECID0EGZBG"><title>Identification.</title><p>CA, MCD.</p></tp:treatment-sec><tp:treatment-sec sec-type="Reference" id="SECID0ELZBG"><title>Reference.</title><p><xref ref-type="bibr" rid="B10">de Weerdt 2000</xref>.</p></tp:treatment-sec><ref-list><ref id="B10"><mixed-citation xmlns:xlink="http://www.w3.org/1999/xlink" xlink:type="simple"><person-group><name name-style="western"><surname>de Weerdt</surname><given-names>WH</given-names></name></person-group> (<year>2000</year>) <article-title>A monograph of the shallow-water <tp:taxon-name><tp:taxon-name-part taxon-name-part-type="family">Chalinidae</tp:taxon-name-part></tp:taxon-name> (<tp:taxon-name><tp:taxon-name-part taxon-name-part-type="phylum">Porifera</tp:taxon-name-part></tp:taxon-name>, <tp:taxon-name><tp:taxon-name-part taxon-name-part-type="order">Haplosclerida</tp:taxon-name-part></tp:taxon-name>) of the Caribbean.</article-title><source>Beaufortia</source><volume>50</volume>(<issue>1</issue>): <fpage>1</fpage>–<lpage>67</lpage>.</mixed-citation></ref></ref-list></tp:taxon-treatment>
