# Supplementary material for: ﻿An annotated and illustrated identification guide to common mesophotic reef sponges (Porifera, Demospongiae, Hexactinellida, and Homoscleromorpha) inhabiting Flower Garden Banks National Marine Sanctuary and vicinities
Source: Zookeys. 2023 May 11;1161:1–68. doi: 10.3897/zookeys.1161.93754 (PMC10208736; doi:10.3897/zookeys.1161.93754)
Supplement: XML Treatment for Callyspongia (Cladochalina) cf.armigera [file zookeys.1161.93754-treatment19.xml]

<!DOCTYPE tp:taxon-treatment
  PUBLIC "-//TaxonX//DTD Taxonomic Treatment Publishing DTD v0 20100105//EN" "tax-treatment-NSO.dtd">
<tp:taxon-treatment xmlns:tp="http://www.plazi.org/taxpub"><tp:treatment-meta><kwd-group><label>Taxon classification</label><kwd>
                  <named-content content-type="kingdom">Animalia</named-content>
                </kwd><kwd>
                  <named-content content-type="order">Haplosclerida</named-content>
                </kwd><kwd>
                  <named-content content-type="family">Callyspongiidae</named-content>
                </kwd></kwd-group><mixed-citation publication-type="journal"><person-group><name><surname>Díaz</surname><given-names>Maria Cristina</given-names></name><name><surname>Nuttall</surname><given-names>Marissa</given-names></name><name><surname>Pomponi</surname><given-names>Shirley A.</given-names></name><name><surname>Rützler</surname><given-names>Klaus</given-names></name><name><surname>Klontz</surname><given-names>Sarah</given-names></name><name><surname>Adams</surname><given-names>Christi</given-names></name><name><surname>Hickerson</surname><given-names>Emma L.</given-names></name><name><surname>Schmahl</surname><given-names>G. P.</given-names></name></person-group><article-title>﻿An annotated and illustrated identification guide to common mesophotic reef sponges (<tp:taxon-name><tp:taxon-name-part taxon-name-part-type="phylum">Porifera</tp:taxon-name-part></tp:taxon-name>, <tp:taxon-name><tp:taxon-name-part taxon-name-part-type="class">Demospongiae</tp:taxon-name-part></tp:taxon-name>, <tp:taxon-name><tp:taxon-name-part taxon-name-part-type="class">Hexactinellida</tp:taxon-name-part></tp:taxon-name>, and <tp:taxon-name><tp:taxon-name-part taxon-name-part-type="class">Homoscleromorpha</tp:taxon-name-part></tp:taxon-name>) inhabiting Flower Garden Banks National Marine Sanctuary and vicinities</article-title><source>Zookeys</source><day>11</day><month>05</month><year>2023</year><volume>1161</volume><fpage>1</fpage><lpage>68</lpage><pub-id pub-id-type="doi">10.3897/zookeys.1161.93754</pub-id></mixed-citation></tp:treatment-meta><tp:nomenclature><label>﻿</label><tp:taxon-name><object-id xmlns:xlink="http://www.w3.org/1999/xlink" content-type="arpha" xlink:type="simple">F617034B-D6F7-5B58-AD1B-09D82B8E4E8A</object-id><tp:taxon-name-part taxon-name-part-type="genus" reg="Callyspongia">Callyspongia</tp:taxon-name-part> (<tp:taxon-name-part taxon-name-part-type="subgenus" reg="Cladochalina">Cladochalina</tp:taxon-name-part>) <tp:taxon-name-part taxon-name-part-type="uncertainty-rank">cf.</tp:taxon-name-part><tp:taxon-name-part taxon-name-part-type="species" reg="armigera">armigera</tp:taxon-name-part></tp:taxon-name><tp:taxon-authority>(Duchassaing &amp; Michelotti, 1864)</tp:taxon-authority><xref ref-type="fig" rid="F21">Fig. 21</xref></tp:nomenclature><tp:treatment-sec sec-type="Diagnostic features" id="SECID0EV2BG"><title>Diagnostic features.</title><p>Short repent branch, gray to cream in color, with thorny conules and a porous surface. Few oscula visible (3–4 mm wide). This species commonly grows as erect branches, although repent specimens are reported in the literature.</p><fig id="F21" position="float" orientation="portrait"><object-id xmlns:xlink="http://www.w3.org/1999/xlink" content-type="doi" xlink:type="simple">10.3897/zookeys.1161.93754.figure21</object-id><object-id xmlns:xlink="http://www.w3.org/1999/xlink" content-type="arpha" xlink:type="simple">E5CCB5A5-1953-5FC6-B3D5-DCA31E8E1B79</object-id><label>Figure 21.</label><caption><p><tp:taxon-name><tp:taxon-name-part taxon-name-part-type="genus" reg="Callyspongia">Callyspongia</tp:taxon-name-part><tp:taxon-name-part taxon-name-part-type="uncertainty-rank">cf.</tp:taxon-name-part><tp:taxon-name-part taxon-name-part-type="species" reg="armigera">armigera</tp:taxon-name-part></tp:taxon-name>, 63 m deep. Photo code SP42. Sample DFH6-39-6.</p></caption><graphic xmlns:xlink="http://www.w3.org/1999/xlink" xlink:href="zookeys-1161-001_article-93754__-g021.jpg" position="float" orientation="portrait" xlink:type="simple" id="oo_848695.jpg"><uri content-type="original_file" xlink:type="simple">https://binary.pensoft.net/fig/848695</uri></graphic></fig></tp:treatment-sec><tp:treatment-sec sec-type="Similar species" id="SECID0EU3BG"><title>Similar species.</title><p>The abundant thorny conules and the stiff consistency of this species allows its morphological diferentiation, <italic><tp:taxon-name><tp:taxon-name-part taxon-name-part-type="genus" reg="Pleraplysilla">Pleraplysilla</tp:taxon-name-part></tp:taxon-name></italic> sp. 2 (Fig. <xref ref-type="fig" rid="F56">56</xref>) has similar pronounced but shorter conules and the sponge is quite soft and less porous that this species.</p></tp:treatment-sec><tp:treatment-sec sec-type="distribution" id="SECID0EF4BG"><title>Distribution and abundance.</title><p>An occasional species in shallow coral reefs throughout the Caribbean, south <abbrev xmlns:xlink="http://www.w3.org/1999/xlink" xlink:title="Gulf of Mexico" id="ABBRID0EL4BG" xlink:type="simple">GOM</abbrev>, and Florida. Found at mesophotic reefs in Cuba (52 m) and in northwestern <abbrev xmlns:xlink="http://www.w3.org/1999/xlink" xlink:title="Gulf of Mexico" id="ABBRID0EP4BG" xlink:type="simple">GOM</abbrev> at <abbrev xmlns:xlink="http://www.w3.org/1999/xlink" xlink:title="Flower Garden Banks National Marine Sanctuary" id="ABBRID0ET4BG" xlink:type="simple">FGBNMS</abbrev>, occurring in low abundance (2-10) at one site.</p></tp:treatment-sec><tp:treatment-sec sec-type="ecology" id="SECID0EX4BG"><title>Ecology.</title><p>Coralline algae reefs.</p></tp:treatment-sec><tp:treatment-sec sec-type="Identification" id="SECID0E34BG"><title>Identification.</title><p>KR, SK, CA, MCD.</p></tp:treatment-sec><tp:treatment-sec sec-type="Reference" id="SECID0EB5BG"><title>Reference.</title><p><xref ref-type="bibr" rid="B70">Wiedenmayer 1977</xref>.</p></tp:treatment-sec><tp:treatment-sec><!--Section generated to contain objects referenced in tp:taxon-treatment.--><fig id="F56" position="float" orientation="portrait"><object-id xmlns:xlink="http://www.w3.org/1999/xlink" content-type="doi" xlink:type="simple">10.3897/zookeys.1161.93754.figure56</object-id><object-id xmlns:xlink="http://www.w3.org/1999/xlink" content-type="arpha" xlink:type="simple">D62CD6F3-5DC8-5F0F-BEB8-754E31104748</object-id><label>Figure 56.</label><caption><p><italic><tp:taxon-name><tp:taxon-name-part taxon-name-part-type="genus" reg="Pleraplysilla">Pleraplysilla</tp:taxon-name-part></tp:taxon-name></italic> sp. 2, 47 m deep. Sample GFOE3-19.</p></caption><graphic xmlns:xlink="http://www.w3.org/1999/xlink" xlink:href="zookeys-1161-001_article-93754__-g056.jpg" position="float" orientation="portrait" xlink:type="simple" id="oo_848730.jpg"><uri content-type="original_file" xlink:type="simple">https://binary.pensoft.net/fig/848730</uri></graphic></fig></tp:treatment-sec><ref-list><ref id="B70"><mixed-citation xmlns:xlink="http://www.w3.org/1999/xlink" xlink:type="simple"><person-group><name name-style="western"><surname>Wiedenmayer</surname><given-names>F</given-names></name></person-group> (<year>1977</year>) <article-title>Shallow-water sponges of the Western Bahamas.</article-title><source>Experientia Supplementum</source><volume>28</volume>: <fpage>1</fpage>–<lpage>287</lpage>. [pls 1–43] <ext-link xlink:type="simple" ext-link-type="doi" xlink:href="10.1007/978-3-0348-5797-0">https://doi.org/10.1007/978-3-0348-5797-0</ext-link></mixed-citation></ref></ref-list></tp:taxon-treatment>
