# Supplementary material for: ﻿An annotated and illustrated identification guide to common mesophotic reef sponges (Porifera, Demospongiae, Hexactinellida, and Homoscleromorpha) inhabiting Flower Garden Banks National Marine Sanctuary and vicinities
Source: Zookeys. 2023 May 11;1161:1–68. doi: 10.3897/zookeys.1161.93754 (PMC10208736; doi:10.3897/zookeys.1161.93754)
Supplement: XML Treatment for Neopetrosia proxima [file zookeys.1161.93754-treatment20.xml]

<!DOCTYPE tp:taxon-treatment
  PUBLIC "-//TaxonX//DTD Taxonomic Treatment Publishing DTD v0 20100105//EN" "tax-treatment-NSO.dtd">
<tp:taxon-treatment xmlns:tp="http://www.plazi.org/taxpub"><tp:treatment-meta><kwd-group><label>Taxon classification</label><kwd>
                  <named-content content-type="kingdom">Animalia</named-content>
                </kwd><kwd>
                  <named-content content-type="order">Haplosclerida</named-content>
                </kwd><kwd>
                  <named-content content-type="family">Petrosiidae</named-content>
                </kwd></kwd-group><mixed-citation publication-type="journal"><person-group><name><surname>Díaz</surname><given-names>Maria Cristina</given-names></name><name><surname>Nuttall</surname><given-names>Marissa</given-names></name><name><surname>Pomponi</surname><given-names>Shirley A.</given-names></name><name><surname>Rützler</surname><given-names>Klaus</given-names></name><name><surname>Klontz</surname><given-names>Sarah</given-names></name><name><surname>Adams</surname><given-names>Christi</given-names></name><name><surname>Hickerson</surname><given-names>Emma L.</given-names></name><name><surname>Schmahl</surname><given-names>G. P.</given-names></name></person-group><article-title>﻿An annotated and illustrated identification guide to common mesophotic reef sponges (<tp:taxon-name><tp:taxon-name-part taxon-name-part-type="phylum">Porifera</tp:taxon-name-part></tp:taxon-name>, <tp:taxon-name><tp:taxon-name-part taxon-name-part-type="class">Demospongiae</tp:taxon-name-part></tp:taxon-name>, <tp:taxon-name><tp:taxon-name-part taxon-name-part-type="class">Hexactinellida</tp:taxon-name-part></tp:taxon-name>, and <tp:taxon-name><tp:taxon-name-part taxon-name-part-type="class">Homoscleromorpha</tp:taxon-name-part></tp:taxon-name>) inhabiting Flower Garden Banks National Marine Sanctuary and vicinities</article-title><source>Zookeys</source><day>11</day><month>05</month><year>2023</year><volume>1161</volume><fpage>1</fpage><lpage>68</lpage><pub-id pub-id-type="doi">10.3897/zookeys.1161.93754</pub-id></mixed-citation></tp:treatment-meta><tp:nomenclature><label>﻿</label><tp:taxon-name>
                <object-id xmlns:xlink="http://www.w3.org/1999/xlink" content-type="arpha" xlink:type="simple">2BA0014F-3D18-5524-9838-B6D0484C58C1</object-id>
                <tp:taxon-name-part taxon-name-part-type="genus" reg="Neopetrosia">Neopetrosia</tp:taxon-name-part>
                <tp:taxon-name-part taxon-name-part-type="species" reg="proxima">proxima</tp:taxon-name-part>
              </tp:taxon-name><tp:taxon-authority>(Duchassaing &amp; Michelotti, 1864)</tp:taxon-authority><xref ref-type="fig" rid="F22">Fig. 22</xref></tp:nomenclature><tp:treatment-sec sec-type="Diagnostic features" id="SECID0EHAAI"><title>Diagnostic features.</title><p>Thickly encrusting to massive lobate (2–9 cm in thickness). Pinkish to brown externally, tan internally. The surface is smooth but feels like sandpaper. Abundant oscula, 2–3 mm in diameter, and 1–3 cm apart. Oscula have a thin white membrane that contrasts with the darker surface color. The sponge is very firm to hard.</p><fig id="F22" position="float" orientation="portrait"><object-id xmlns:xlink="http://www.w3.org/1999/xlink" content-type="doi" xlink:type="simple">10.3897/zookeys.1161.93754.figure22</object-id><object-id xmlns:xlink="http://www.w3.org/1999/xlink" content-type="arpha" xlink:type="simple">4C5AE332-EF44-557C-A79D-C738B60D84D0</object-id><label>Figure 22.</label><caption><p><italic><tp:taxon-name><tp:taxon-name-part taxon-name-part-type="genus" reg="Neopetrosia">Neopetrosia</tp:taxon-name-part><tp:taxon-name-part taxon-name-part-type="species" reg="proxima">proxima</tp:taxon-name-part></tp:taxon-name></italic>, 53–60 m deep. Samples DFH8-37B, DFH9-7D, DFH9-9C.</p></caption><graphic xmlns:xlink="http://www.w3.org/1999/xlink" xlink:href="zookeys-1161-001_article-93754__-g022.jpg" position="float" orientation="portrait" xlink:type="simple" id="oo_848696.jpg"><uri content-type="original_file" xlink:type="simple">https://binary.pensoft.net/fig/848696</uri></graphic></fig></tp:treatment-sec><tp:treatment-sec sec-type="Similar species" id="SECID0EEBAI"><title>Similar species.</title><p>This species is similar to other species of <italic><tp:taxon-name><tp:taxon-name-part taxon-name-part-type="genus" reg="Neopetrosia">Neopetrosia</tp:taxon-name-part></tp:taxon-name></italic> described by <xref ref-type="bibr" rid="B67">Vicente et al. (2019)</xref>. Details of the surface and spicules allow differentiation.</p></tp:treatment-sec><tp:treatment-sec sec-type="distribution" id="SECID0EVBAI"><title>Distribution and abundance.</title><p>A common species on shallow rocky shores and reefs to deeper reef habitats with a variety of wave exposures (<xref ref-type="bibr" rid="B74">Zea et al. 2014</xref>), also in caves (<xref ref-type="bibr" rid="B40">Perez et al. 2017</xref>). Found at mesophotic reefs on the northwestern <abbrev xmlns:xlink="http://www.w3.org/1999/xlink" xlink:title="Gulf of Mexico" id="ABBRID0EDCAI" xlink:type="simple">GOM</abbrev> at <abbrev xmlns:xlink="http://www.w3.org/1999/xlink" xlink:title="Flower Garden Banks National Marine Sanctuary" id="ABBRID0EHCAI" xlink:type="simple">FGBNMS</abbrev> and possibly in Cuba, identified as <tp:taxon-name><tp:taxon-name-part taxon-name-part-type="family">Petrosiidae</tp:taxon-name-part></tp:taxon-name> CU-17 (Díaz et al. 2018). At <abbrev xmlns:xlink="http://www.w3.org/1999/xlink" xlink:title="Flower Garden Banks National Marine Sanctuary" id="ABBRID0EQCAI" xlink:type="simple">FGBNMS</abbrev> the species has been found at three sites with abundances from rare to medium (1–100).</p></tp:treatment-sec><tp:treatment-sec sec-type="ecology" id="SECID0EUCAI"><title>Ecology.</title><p>Coralline algae reefs, silted lower mesophotic reefs.</p></tp:treatment-sec><tp:treatment-sec sec-type="Identification" id="SECID0EZCAI"><title>Identification.</title><p>KR, SK, CA, MCD.</p></tp:treatment-sec><tp:treatment-sec sec-type="Reference" id="SECID0E5CAI"><title>Reference.</title><p><xref ref-type="bibr" rid="B67">Vicente et al. 2019</xref>.</p></tp:treatment-sec><ref-list><ref id="B67"><mixed-citation xmlns:xlink="http://www.w3.org/1999/xlink" xlink:type="simple"><person-group><name name-style="western"><surname>Vicente</surname><given-names>J</given-names></name><name name-style="western"><surname>Ríos</surname><given-names>JA</given-names></name><name name-style="western"><surname>Zea</surname><given-names>S</given-names></name><name name-style="western"><surname>Toonen</surname><given-names>RJ</given-names></name></person-group> (<year>2019</year>) Molecular and morphological congruence of three new cryptic <italic><tp:taxon-name><tp:taxon-name-part taxon-name-part-type="genus">Neopetrosia</tp:taxon-name-part></tp:taxon-name></italic> spp in the Caribbean. Peer J 7: e6371. <ext-link xlink:type="simple" ext-link-type="doi" xlink:href="10.7717/peerj.6371">https://doi.org/10.7717/peerj.6371</ext-link></mixed-citation></ref><ref id="B74"><mixed-citation xmlns:xlink="http://www.w3.org/1999/xlink" xlink:type="simple"><person-group><name name-style="western"><surname>Zea</surname><given-names>S</given-names></name><name name-style="western"><surname>Henkel</surname><given-names>TP</given-names></name><name name-style="western"><surname>Pawlik</surname><given-names>JR</given-names></name></person-group> (<year>2014</year>) The Sponge Guide: a picture guide to Caribbean sponges (3<sup>rd</sup> Edn.). <ext-link xlink:type="simple" ext-link-type="uri" xlink:href="http://www.spongeguide.org">www.spongeguide.org</ext-link></mixed-citation></ref><ref id="B40"><mixed-citation xmlns:xlink="http://www.w3.org/1999/xlink" xlink:type="simple"><person-group><name name-style="western"><surname>Perez</surname><given-names>T</given-names></name><name name-style="western"><surname>Díaz</surname><given-names>MC</given-names></name><name name-style="western"><surname>Ruiz</surname><given-names>C</given-names></name><name name-style="western"><surname>Condor-Lujan</surname><given-names>B</given-names></name><name name-style="western"><surname>Klautau</surname><given-names>M</given-names></name><name name-style="western"><surname>Hajdu</surname><given-names>E</given-names></name><name name-style="western"><surname>Lobo-Hajdu</surname><given-names>G</given-names></name><name name-style="western"><surname>Zea</surname><given-names>S</given-names></name><name name-style="western"><surname>Pomponi</surname><given-names>SA</given-names></name><name name-style="western"><surname>Thacker</surname><given-names>RW</given-names></name><name name-style="western"><surname>Carteron</surname><given-names>S</given-names></name><name name-style="western"><surname>Tollu</surname><given-names>G</given-names></name><name name-style="western"><surname>Pouget-Cuvelier</surname><given-names>A</given-names></name><name name-style="western"><surname>Thlamon</surname><given-names>P</given-names></name><name name-style="western"><surname>Marechal</surname><given-names>J-P</given-names></name><name name-style="western"><surname>Thomas</surname><given-names>OP</given-names></name><name name-style="western"><surname>Ereskovsky</surname><given-names>AV</given-names></name><name name-style="western"><surname>Vacelet</surname><given-names>J</given-names></name><name name-style="western"><surname>Boury-Esnault</surname><given-names>N</given-names></name></person-group> (<year>2017</year>) How a collaborative integrated taxonomic effort has trained new spongiologists and improved knowledge of Martinique Island (French Antilles, eastern Caribbean Sea) marine biodiversity. PLoS ONE 12(3): e0173859. <ext-link xlink:type="simple" ext-link-type="doi" xlink:href="10.1371/journal.pone.0173859">https://doi.org/10.1371/journal.pone.0173859</ext-link></mixed-citation></ref></ref-list></tp:taxon-treatment>
