# Supplementary material for: ﻿An annotated and illustrated identification guide to common mesophotic reef sponges (Porifera, Demospongiae, Hexactinellida, and Homoscleromorpha) inhabiting Flower Garden Banks National Marine Sanctuary and vicinities
Source: Zookeys. 2023 May 11;1161:1–68. doi: 10.3897/zookeys.1161.93754 (PMC10208736; doi:10.3897/zookeys.1161.93754)
Supplement: XML Treatment for Petrosia [file zookeys.1161.93754-treatment21.xml]

<!DOCTYPE tp:taxon-treatment
  PUBLIC "-//TaxonX//DTD Taxonomic Treatment Publishing DTD v0 20100105//EN" "tax-treatment-NSO.dtd">
<tp:taxon-treatment xmlns:tp="http://www.plazi.org/taxpub"><tp:treatment-meta><kwd-group><label>Taxon classification</label><kwd>
                  <named-content content-type="kingdom">Animalia</named-content>
                </kwd><kwd>
                  <named-content content-type="order">Haplosclerida</named-content>
                </kwd><kwd>
                  <named-content content-type="family">Petrosiidae</named-content>
                </kwd></kwd-group><mixed-citation publication-type="journal"><person-group><name><surname>Díaz</surname><given-names>Maria Cristina</given-names></name><name><surname>Nuttall</surname><given-names>Marissa</given-names></name><name><surname>Pomponi</surname><given-names>Shirley A.</given-names></name><name><surname>Rützler</surname><given-names>Klaus</given-names></name><name><surname>Klontz</surname><given-names>Sarah</given-names></name><name><surname>Adams</surname><given-names>Christi</given-names></name><name><surname>Hickerson</surname><given-names>Emma L.</given-names></name><name><surname>Schmahl</surname><given-names>G. P.</given-names></name></person-group><article-title>﻿An annotated and illustrated identification guide to common mesophotic reef sponges (<tp:taxon-name><tp:taxon-name-part taxon-name-part-type="phylum">Porifera</tp:taxon-name-part></tp:taxon-name>, <tp:taxon-name><tp:taxon-name-part taxon-name-part-type="class">Demospongiae</tp:taxon-name-part></tp:taxon-name>, <tp:taxon-name><tp:taxon-name-part taxon-name-part-type="class">Hexactinellida</tp:taxon-name-part></tp:taxon-name>, and <tp:taxon-name><tp:taxon-name-part taxon-name-part-type="class">Homoscleromorpha</tp:taxon-name-part></tp:taxon-name>) inhabiting Flower Garden Banks National Marine Sanctuary and vicinities</article-title><source>Zookeys</source><day>11</day><month>05</month><year>2023</year><volume>1161</volume><fpage>1</fpage><lpage>68</lpage><pub-id pub-id-type="doi">10.3897/zookeys.1161.93754</pub-id></mixed-citation></tp:treatment-meta><tp:nomenclature><label>﻿</label><tp:taxon-name>
                <object-id xmlns:xlink="http://www.w3.org/1999/xlink" content-type="arpha" xlink:type="simple">F392B40B-8DE9-5DD7-A8A6-425D5846E82E</object-id>
                <tp:taxon-name-part taxon-name-part-type="genus" reg="Petrosia">Petrosia</tp:taxon-name-part>
              </tp:taxon-name><tp:taxon-authority>sp. nov. 1</tp:taxon-authority><xref ref-type="fig" rid="F23">Fig. 23</xref></tp:nomenclature><tp:treatment-sec sec-type="Diagnostic features" id="SECID0ENEAI"><title>Diagnostic features.</title><p>Round to flattened branching (branches 1–2 cm wide), occasionally anastomosing, with roundish tips. Branches are erect, horizontal, or creeping along the substrate. Red-brown to purple externally and tan internally in live. The tips are paler in color. The surface is very smooth. White rimed oscula, 1–2 mm wide, separated by several cm. The sponge is compressible but firm.</p><fig id="F23" position="float" orientation="portrait"><object-id xmlns:xlink="http://www.w3.org/1999/xlink" content-type="doi" xlink:type="simple">10.3897/zookeys.1161.93754.figure23</object-id><object-id xmlns:xlink="http://www.w3.org/1999/xlink" content-type="arpha" xlink:type="simple">E3D5E98E-5FA7-5230-8093-BF0C0C79532F</object-id><label>Figure 23.</label><caption><p><italic><tp:taxon-name><tp:taxon-name-part taxon-name-part-type="genus" reg="Petrosia">Petrosia</tp:taxon-name-part></tp:taxon-name></italic><abbrev xmlns:xlink="http://www.w3.org/1999/xlink" xlink:title="new species to science" id="ABBRID0EBFAI" xlink:type="simple">sp. nov</abbrev>. 1, 73–79 m deep. Sample DFH33-542A.</p></caption><graphic xmlns:xlink="http://www.w3.org/1999/xlink" xlink:href="zookeys-1161-001_article-93754__-g023.jpg" position="float" orientation="portrait" xlink:type="simple" id="oo_848697.jpg"><uri content-type="original_file" xlink:type="simple">https://binary.pensoft.net/fig/848697</uri></graphic></fig></tp:treatment-sec><tp:treatment-sec sec-type="Similar species" id="SECID0EKFAI"><title>Similar species.</title><p>The growth form of this <tp:taxon-name><tp:taxon-name-part taxon-name-part-type="genus" reg="Petrosia">Petrosia</tp:taxon-name-part> (<tp:taxon-name-part taxon-name-part-type="subgenus" reg="Petrosia">Petrosia</tp:taxon-name-part>)</tp:taxon-name> species in unique.</p></tp:treatment-sec><tp:treatment-sec sec-type="distribution" id="SECID0E2FAI"><title>Distribution and abundance.</title><p>Mesophotic reefs and rocky pavement in the northwestern <abbrev xmlns:xlink="http://www.w3.org/1999/xlink" xlink:title="Gulf of Mexico" id="ABBRID0EBGAI" xlink:type="simple">GOM</abbrev> at <abbrev xmlns:xlink="http://www.w3.org/1999/xlink" xlink:title="Flower Garden Banks National Marine Sanctuary" id="ABBRID0EFGAI" xlink:type="simple">FGBNMS</abbrev>, east <abbrev xmlns:xlink="http://www.w3.org/1999/xlink" xlink:title="Gulf of Mexico" id="ABBRID0EJGAI" xlink:type="simple">GOM</abbrev> at Pulley Ridge, and in South Carolina (52–72 m) (<xref ref-type="bibr" rid="B16">Díaz et al. 2021</xref>). At <abbrev xmlns:xlink="http://www.w3.org/1999/xlink" xlink:title="Flower Garden Banks National Marine Sanctuary" id="ABBRID0ERGAI" xlink:type="simple">FGBNMS</abbrev> the species presents rare to low (1–10) distribution at four sites.</p></tp:treatment-sec><tp:treatment-sec sec-type="ecology" id="SECID0EVGAI"><title>Ecology.</title><p>Coralline algae reefs, algal nodules, lower mesophotic reefs. The purple color probably originates from endosymbiotic cyanobacteria <italic><tp:taxon-name><tp:taxon-name-part taxon-name-part-type="genus" reg="Synechococcus">Synechococcus</tp:taxon-name-part><tp:taxon-name-part taxon-name-part-type="species" reg="spongiarium">spongiarium</tp:taxon-name-part></tp:taxon-name></italic>.</p></tp:treatment-sec><tp:treatment-sec sec-type="Identification" id="SECID0EGHAI"><title>Identification.</title><p>MCD.</p></tp:treatment-sec><tp:treatment-sec sec-type="Reference" id="SECID0ELHAI"><title>Reference.</title><p><xref ref-type="bibr" rid="B61">van Soest 1980</xref>.</p></tp:treatment-sec><ref-list><ref id="B16"><mixed-citation xmlns:xlink="http://www.w3.org/1999/xlink" xlink:type="simple"><person-group><name name-style="western"><surname>Díaz</surname><given-names>MC</given-names></name><name name-style="western"><surname>Pomponi</surname><given-names>SA</given-names></name><name name-style="western"><surname>Farrington</surname><given-names>S</given-names></name><name name-style="western"><surname>Reed</surname><given-names>JK</given-names></name></person-group> (<year>2021</year>) Photo Identification Guide of the Sponges inhabiting the Shelf-edge Marine Protected Areas and Deep-water Reefs of the Southeastern USA (1<sup>st</sup> Edn). Harbor Branch Oceanographic Institute Contribution Number, 2294. <ext-link xlink:type="simple" ext-link-type="uri" xlink:href="http://www.cioert.org/expeditions/mesophotic-reef-ecosystems">http://www.cioert.org/expeditions/mesophotic-reef-ecosystems</ext-link></mixed-citation></ref><ref id="B61"><mixed-citation xmlns:xlink="http://www.w3.org/1999/xlink" xlink:type="simple"><person-group><name name-style="western"><surname>van Soest</surname><given-names>RWM</given-names></name></person-group> (<year>1980</year>) <article-title>Marine sponges from Curaçao and other Caribbean localities. Part II. <tp:taxon-name><tp:taxon-name-part taxon-name-part-type="order">Haplosclerida</tp:taxon-name-part></tp:taxon-name>.</article-title> In: <person-group><name name-style="western"><surname>Hummelinck</surname><given-names>PW</given-names></name><name name-style="western"><surname>Van der Steen</surname><given-names>LJ</given-names></name></person-group> (<role>Eds</role>) <issue-title>Uitgaven van de Natuurwetenschappelijke Studiekring voor Suriname en de Nederlandse Antillen.</issue-title><source>No.104. Studies on the Fauna of Curaçao and other Caribbean Islands 62(191)</source>, <fpage>1</fpage>–<lpage>173</lpage>.</mixed-citation></ref></ref-list></tp:taxon-treatment>
