# Supplementary material for: ﻿An annotated and illustrated identification guide to common mesophotic reef sponges (Porifera, Demospongiae, Hexactinellida, and Homoscleromorpha) inhabiting Flower Garden Banks National Marine Sanctuary and vicinities
Source: Zookeys. 2023 May 11;1161:1–68. doi: 10.3897/zookeys.1161.93754 (PMC10208736; doi:10.3897/zookeys.1161.93754)
Supplement: XML Treatment for Petrosia weinbergi [file zookeys.1161.93754-treatment22.xml]

<!DOCTYPE tp:taxon-treatment
  PUBLIC "-//TaxonX//DTD Taxonomic Treatment Publishing DTD v0 20100105//EN" "tax-treatment-NSO.dtd">
<tp:taxon-treatment xmlns:tp="http://www.plazi.org/taxpub"><tp:treatment-meta><kwd-group><label>Taxon classification</label><kwd>
                  <named-content content-type="kingdom">Animalia</named-content>
                </kwd><kwd>
                  <named-content content-type="order">Haplosclerida</named-content>
                </kwd><kwd>
                  <named-content content-type="family">Petrosiidae</named-content>
                </kwd></kwd-group><mixed-citation publication-type="journal"><person-group><name><surname>Díaz</surname><given-names>Maria Cristina</given-names></name><name><surname>Nuttall</surname><given-names>Marissa</given-names></name><name><surname>Pomponi</surname><given-names>Shirley A.</given-names></name><name><surname>Rützler</surname><given-names>Klaus</given-names></name><name><surname>Klontz</surname><given-names>Sarah</given-names></name><name><surname>Adams</surname><given-names>Christi</given-names></name><name><surname>Hickerson</surname><given-names>Emma L.</given-names></name><name><surname>Schmahl</surname><given-names>G. P.</given-names></name></person-group><article-title>﻿An annotated and illustrated identification guide to common mesophotic reef sponges (<tp:taxon-name><tp:taxon-name-part taxon-name-part-type="phylum">Porifera</tp:taxon-name-part></tp:taxon-name>, <tp:taxon-name><tp:taxon-name-part taxon-name-part-type="class">Demospongiae</tp:taxon-name-part></tp:taxon-name>, <tp:taxon-name><tp:taxon-name-part taxon-name-part-type="class">Hexactinellida</tp:taxon-name-part></tp:taxon-name>, and <tp:taxon-name><tp:taxon-name-part taxon-name-part-type="class">Homoscleromorpha</tp:taxon-name-part></tp:taxon-name>) inhabiting Flower Garden Banks National Marine Sanctuary and vicinities</article-title><source>Zookeys</source><day>11</day><month>05</month><year>2023</year><volume>1161</volume><fpage>1</fpage><lpage>68</lpage><pub-id pub-id-type="doi">10.3897/zookeys.1161.93754</pub-id></mixed-citation></tp:treatment-meta><tp:nomenclature><label>﻿</label><tp:taxon-name>
                <object-id xmlns:xlink="http://www.w3.org/1999/xlink" content-type="arpha" xlink:type="simple">728D341E-4330-5034-A9A8-ECE445998080</object-id>
                <tp:taxon-name-part taxon-name-part-type="genus" reg="Petrosia">Petrosia</tp:taxon-name-part>
                <tp:taxon-name-part taxon-name-part-type="species" reg="weinbergi">weinbergi</tp:taxon-name-part>
              </tp:taxon-name><tp:taxon-authority>van Soest, 1980</tp:taxon-authority><xref ref-type="fig" rid="F24">Fig. 24</xref></tp:nomenclature><tp:treatment-sec sec-type="Diagnostic features" id="SECID0E5IAI"><title>Diagnostic features.</title><p>Thick crusts (1–2 cm in thickness) to plate-shaped. Dark green to brown in color externally and tan internally, with oscula contrasting by a wide white rim. The surface is smooth to slightly undulating. The oscula are slightly raised from the surface and white, 1–2 mm wide and 2–5 cm apart. Usually, this species forms small patches, and the specimen in Fig. <xref ref-type="fig" rid="F24">24</xref> is 8 × 6 × 1.5–2 cm. The sponge is hard, barely compressible.</p><fig id="F24" position="float" orientation="portrait"><object-id xmlns:xlink="http://www.w3.org/1999/xlink" content-type="doi" xlink:type="simple">10.3897/zookeys.1161.93754.figure24</object-id><object-id xmlns:xlink="http://www.w3.org/1999/xlink" content-type="arpha" xlink:type="simple">9CB2E0B8-020B-5779-B567-5EA1CF4EF8BA</object-id><label>Figure 24.</label><caption><p><italic><tp:taxon-name><tp:taxon-name-part taxon-name-part-type="genus" reg="Petrosia">Petrosia</tp:taxon-name-part><tp:taxon-name-part taxon-name-part-type="species" reg="weinbergi">weinbergi</tp:taxon-name-part></tp:taxon-name></italic>, 69–71 m deep. Samples DFH9-3C, DFH9-6B.</p></caption><graphic xmlns:xlink="http://www.w3.org/1999/xlink" xlink:href="zookeys-1161-001_article-93754__-g024.jpg" position="float" orientation="portrait" xlink:type="simple" id="oo_848698.jpg"><uri content-type="original_file" xlink:type="simple">https://binary.pensoft.net/fig/848698</uri></graphic></fig></tp:treatment-sec><tp:treatment-sec sec-type="Similar species" id="SECID0EAKAI"><title>Similar species.</title><p>The ear-shaped specimens of <italic><tp:taxon-name><tp:taxon-name-part taxon-name-part-type="genus" reg="Petrosia">Petrosia</tp:taxon-name-part><tp:taxon-name-part taxon-name-part-type="species" reg="weinbergi">weinbergi</tp:taxon-name-part></tp:taxon-name></italic> are similar to <italic><tp:taxon-name><tp:taxon-name-part taxon-name-part-type="genus" reg="Petrosia">Petrosia</tp:taxon-name-part><tp:taxon-name-part taxon-name-part-type="species" reg="pellasarca">pellasarca</tp:taxon-name-part></tp:taxon-name></italic>. The former is greenish in color and lacks the small toxa. Similar species: include crustose forms of <italic><tp:taxon-name><tp:taxon-name-part taxon-name-part-type="genus" reg="Cliona">Cliona</tp:taxon-name-part><tp:taxon-name-part taxon-name-part-type="species" reg="varians">varians</tp:taxon-name-part></tp:taxon-name></italic> and <italic><tp:taxon-name><tp:taxon-name-part taxon-name-part-type="genus" reg="Cliona">Cliona</tp:taxon-name-part><tp:taxon-name-part taxon-name-part-type="species" reg="aprica">aprica</tp:taxon-name-part></tp:taxon-name></italic> may look similar to crustose forms of <italic><tp:taxon-name><tp:taxon-name-part taxon-name-part-type="genus" reg="Petrosia">Petrosia</tp:taxon-name-part><tp:taxon-name-part taxon-name-part-type="species" reg="weinbergi">weinbergi</tp:taxon-name-part></tp:taxon-name></italic>.</p></tp:treatment-sec><tp:treatment-sec sec-type="distribution" id="SECID0E4LAI"><title>Distribution and abundance.</title><p>This species is rare in shallow reefs throughout the Caribbean and at mesophotic reefs in the Greater Antilles, Guyana, Brazil and in the northwestern <abbrev xmlns:xlink="http://www.w3.org/1999/xlink" xlink:title="Gulf of Mexico" id="ABBRID0EDMAI" xlink:type="simple">GOM</abbrev> at <abbrev xmlns:xlink="http://www.w3.org/1999/xlink" xlink:title="Flower Garden Banks National Marine Sanctuary" id="ABBRID0EHMAI" xlink:type="simple">FGBNMS</abbrev>. At <abbrev xmlns:xlink="http://www.w3.org/1999/xlink" xlink:title="Flower Garden Banks National Marine Sanctuary" id="ABBRID0ELMAI" xlink:type="simple">FGBNMS</abbrev> the species is found in rare to low (1–10) abundance at two localities. Depth ranges from 8–500 m.</p></tp:treatment-sec><tp:treatment-sec sec-type="ecology" id="SECID0EPMAI"><title>Ecology.</title><p>Coralline algae reef, algal nodule, lower mesophotic reef.</p></tp:treatment-sec><tp:treatment-sec sec-type="Identification" id="SECID0EUMAI"><title>Identification.</title><p>KR, SK, CA, MCD.</p></tp:treatment-sec><tp:treatment-sec sec-type="References" id="SECID0EZMAI"><title>References.</title><p><xref ref-type="bibr" rid="B43">Pomponi et al. 2019</xref>; <xref ref-type="bibr" rid="B61">van Soest 1980</xref>, <xref ref-type="bibr" rid="B63">2017</xref>.</p></tp:treatment-sec><ref-list><ref id="B43"><mixed-citation xmlns:xlink="http://www.w3.org/1999/xlink" xlink:type="simple"><person-group><name name-style="western"><surname>Pomponi</surname><given-names>SA</given-names></name><name name-style="western"><surname>Díaz</surname><given-names>MC</given-names></name><name name-style="western"><surname>van Soest</surname><given-names>RWM</given-names></name><name name-style="western"><surname>Bell</surname><given-names>LJ</given-names></name><name name-style="western"><surname>Busutil</surname><given-names>L</given-names></name><name name-style="western"><surname>Gochfeld</surname><given-names>DJ</given-names></name><name name-style="western"><surname>Kelly</surname><given-names>M</given-names></name><name name-style="western"><surname>Slattery</surname><given-names>M</given-names></name></person-group> (<year>2019</year>) <article-title>Sponges.</article-title> In: <person-group><name name-style="western"><surname>Loya</surname><given-names>Y</given-names></name><name name-style="western"><surname>Puglise</surname><given-names>KA</given-names></name><name name-style="western"><surname>Bridge</surname><given-names>T</given-names></name></person-group> (<role>Eds</role>) <issue-title>Mesophotic Coral Ecosystems of the World.</issue-title><source>Springer, New York</source>, <fpage>563</fpage>–<lpage>588</lpage>. <ext-link xlink:type="simple" ext-link-type="doi" xlink:href="10.1007/978-3-319-92735-0_32">https://doi.org/10.1007/978-3-319-92735-0_32</ext-link></mixed-citation></ref><ref id="B61"><mixed-citation xmlns:xlink="http://www.w3.org/1999/xlink" xlink:type="simple"><person-group><name name-style="western"><surname>van Soest</surname><given-names>RWM</given-names></name></person-group> (<year>1980</year>) <article-title>Marine sponges from Curaçao and other Caribbean localities. Part II. <tp:taxon-name><tp:taxon-name-part taxon-name-part-type="order">Haplosclerida</tp:taxon-name-part></tp:taxon-name>.</article-title> In: <person-group><name name-style="western"><surname>Hummelinck</surname><given-names>PW</given-names></name><name name-style="western"><surname>Van der Steen</surname><given-names>LJ</given-names></name></person-group> (<role>Eds</role>) <issue-title>Uitgaven van de Natuurwetenschappelijke Studiekring voor Suriname en de Nederlandse Antillen.</issue-title><source>No.104. Studies on the Fauna of Curaçao and other Caribbean Islands 62(191)</source>, <fpage>1</fpage>–<lpage>173</lpage>.</mixed-citation></ref><ref id="B63"><mixed-citation xmlns:xlink="http://www.w3.org/1999/xlink" xlink:type="simple"><person-group><name name-style="western"><surname>van Soest</surname><given-names>RWM</given-names></name></person-group> (<year>2017</year>) <article-title>Sponges of the Guyana Shelf.</article-title><source>Zootaxa</source><volume>4217</volume>(<issue>1</issue>): <fpage>1</fpage>–<lpage>225</lpage>. <ext-link xlink:type="simple" ext-link-type="doi" xlink:href="10.11646/zootaxa.4217.1.1">https://doi.org/10.11646/zootaxa.4217.1.1</ext-link></mixed-citation></ref></ref-list></tp:taxon-treatment>
