# Supplementary material for: ﻿An annotated and illustrated identification guide to common mesophotic reef sponges (Porifera, Demospongiae, Hexactinellida, and Homoscleromorpha) inhabiting Flower Garden Banks National Marine Sanctuary and vicinities
Source: Zookeys. 2023 May 11;1161:1–68. doi: 10.3897/zookeys.1161.93754 (PMC10208736; doi:10.3897/zookeys.1161.93754)
Supplement: XML Treatment for Xestospongia muta [file zookeys.1161.93754-treatment23.xml]

<!DOCTYPE tp:taxon-treatment
  PUBLIC "-//TaxonX//DTD Taxonomic Treatment Publishing DTD v0 20100105//EN" "tax-treatment-NSO.dtd">
<tp:taxon-treatment xmlns:tp="http://www.plazi.org/taxpub"><tp:treatment-meta><kwd-group><label>Taxon classification</label><kwd>
                  <named-content content-type="kingdom">Animalia</named-content>
                </kwd><kwd>
                  <named-content content-type="order">Haplosclerida</named-content>
                </kwd><kwd>
                  <named-content content-type="family">Petrosiidae</named-content>
                </kwd></kwd-group><mixed-citation publication-type="journal"><person-group><name><surname>Díaz</surname><given-names>Maria Cristina</given-names></name><name><surname>Nuttall</surname><given-names>Marissa</given-names></name><name><surname>Pomponi</surname><given-names>Shirley A.</given-names></name><name><surname>Rützler</surname><given-names>Klaus</given-names></name><name><surname>Klontz</surname><given-names>Sarah</given-names></name><name><surname>Adams</surname><given-names>Christi</given-names></name><name><surname>Hickerson</surname><given-names>Emma L.</given-names></name><name><surname>Schmahl</surname><given-names>G. P.</given-names></name></person-group><article-title>﻿An annotated and illustrated identification guide to common mesophotic reef sponges (<tp:taxon-name><tp:taxon-name-part taxon-name-part-type="phylum">Porifera</tp:taxon-name-part></tp:taxon-name>, <tp:taxon-name><tp:taxon-name-part taxon-name-part-type="class">Demospongiae</tp:taxon-name-part></tp:taxon-name>, <tp:taxon-name><tp:taxon-name-part taxon-name-part-type="class">Hexactinellida</tp:taxon-name-part></tp:taxon-name>, and <tp:taxon-name><tp:taxon-name-part taxon-name-part-type="class">Homoscleromorpha</tp:taxon-name-part></tp:taxon-name>) inhabiting Flower Garden Banks National Marine Sanctuary and vicinities</article-title><source>Zookeys</source><day>11</day><month>05</month><year>2023</year><volume>1161</volume><fpage>1</fpage><lpage>68</lpage><pub-id pub-id-type="doi">10.3897/zookeys.1161.93754</pub-id></mixed-citation></tp:treatment-meta><tp:nomenclature><label>﻿</label><tp:taxon-name>
                <object-id xmlns:xlink="http://www.w3.org/1999/xlink" content-type="arpha" xlink:type="simple">D8B90636-79AA-592D-87C8-4DB3376CE276</object-id>
                <tp:taxon-name-part taxon-name-part-type="genus" reg="Xestospongia">Xestospongia</tp:taxon-name-part>
                <tp:taxon-name-part taxon-name-part-type="species" reg="muta">muta</tp:taxon-name-part>
              </tp:taxon-name><tp:taxon-authority>(Schmidt, 1870)</tp:taxon-authority><xref ref-type="fig" rid="F25">Fig. 25</xref></tp:nomenclature><tp:treatment-sec sec-type="Diagnostic features" id="SECID0EUOAI"><title>Diagnostic features.</title><p>Barrel-shaped. with a wide apical vent surrounded by a 2–5-cm wall which thickens towards the sponge base. Smaller specimens may present as a cone-shaped form. Red-brown externally, tan internally. Surface ranges from smooth to irregularly ridged or pitted. Few small openings (2–3 mm in diameter) may be oscula. Inner wall without detachable dermis, rough. The detachable dermis ends on the inside rim of the vent. The atrial cavity extends to ca. half the cup height. Consistency is brittle, easily crumbled.</p><fig id="F25" position="float" orientation="portrait"><object-id xmlns:xlink="http://www.w3.org/1999/xlink" content-type="doi" xlink:type="simple">10.3897/zookeys.1161.93754.figure25</object-id><object-id xmlns:xlink="http://www.w3.org/1999/xlink" content-type="arpha" xlink:type="simple">070C55DE-FA0F-5FF4-A2D6-270615986438</object-id><label>Figure 25.</label><caption><p><italic><tp:taxon-name><tp:taxon-name-part taxon-name-part-type="genus" reg="Xestospongia">Xestospongia</tp:taxon-name-part><tp:taxon-name-part taxon-name-part-type="species" reg="muta">muta</tp:taxon-name-part></tp:taxon-name></italic> (2 specimens on the right) and <italic><tp:taxon-name><tp:taxon-name-part taxon-name-part-type="genus" reg="Xestospongia">Xestospongia</tp:taxon-name-part></tp:taxon-name></italic><abbrev xmlns:xlink="http://www.w3.org/1999/xlink" xlink:title="new species to science" id="ABBRID0ETPAI" xlink:type="simple">sp. nov</abbrev>. 1 (2 roundish dark red specimens on the left) at McGrail Bank, 58 m. Photo 202205114-T-161120_0004 (HBOI-FAU 05-2022).</p></caption><graphic xmlns:xlink="http://www.w3.org/1999/xlink" xlink:href="zookeys-1161-001_article-93754__-g025.jpg" position="float" orientation="portrait" xlink:type="simple" id="oo_848699.jpg"><uri content-type="original_file" xlink:type="simple">https://binary.pensoft.net/fig/848699</uri></graphic></fig></tp:treatment-sec><tp:treatment-sec sec-type="Similar species" id="SECID0E3PAI"><title>Similar species.</title><p><italic><tp:taxon-name><tp:taxon-name-part taxon-name-part-type="genus" reg="Xestospongia">Xestospongia</tp:taxon-name-part></tp:taxon-name></italic><abbrev xmlns:xlink="http://www.w3.org/1999/xlink" xlink:title="new species to science" id="ABBRID0EJQAI" xlink:type="simple">sp. nov</abbrev>. 1, described below, is shorter, with a flat top, thicker rimmed walls, and much smaller atrium than <italic><tp:taxon-name><tp:taxon-name-part taxon-name-part-type="genus" reg="Xestospongia">X.</tp:taxon-name-part><tp:taxon-name-part taxon-name-part-type="species" reg="muta">muta</tp:taxon-name-part></tp:taxon-name></italic>.</p></tp:treatment-sec><tp:treatment-sec sec-type="distribution" id="SECID0EYQAI"><title>Distribution and abundance.</title><p>An iconic species from shallow reefs in Florida, throughout the Caribbean, to southeastern Brazil, southern <abbrev xmlns:xlink="http://www.w3.org/1999/xlink" xlink:title="Gulf of Mexico" id="ABBRID0E5QAI" xlink:type="simple">GOM</abbrev>, and northwestern <abbrev xmlns:xlink="http://www.w3.org/1999/xlink" xlink:title="Gulf of Mexico" id="ABBRID0ECRAI" xlink:type="simple">GOM</abbrev> at <abbrev xmlns:xlink="http://www.w3.org/1999/xlink" xlink:title="Flower Garden Banks National Marine Sanctuary" id="ABBRID0EGRAI" xlink:type="simple">FGBNMS</abbrev>. Mesophotic reefs in Cuba, south Florida, northwestern <abbrev xmlns:xlink="http://www.w3.org/1999/xlink" xlink:title="Gulf of Mexico" id="ABBRID0EKRAI" xlink:type="simple">GOM</abbrev> at <abbrev xmlns:xlink="http://www.w3.org/1999/xlink" xlink:title="Flower Garden Banks National Marine Sanctuary" id="ABBRID0EORAI" xlink:type="simple">FGBNMS</abbrev>, and east <abbrev xmlns:xlink="http://www.w3.org/1999/xlink" xlink:title="Gulf of Mexico" id="ABBRID0ESRAI" xlink:type="simple">GOM</abbrev> at Pulley Ridge. <xref ref-type="bibr" rid="B44">Reed (2022)</xref> reports it at three banks in <abbrev xmlns:xlink="http://www.w3.org/1999/xlink" xlink:title="Flower Garden Banks National Marine Sanctuary" id="ABBRID0E1RAI" xlink:type="simple">FGBNMS</abbrev> (51–69 m deep).</p></tp:treatment-sec><tp:treatment-sec sec-type="ecology" id="SECID0E5RAI"><title>Ecology.</title><p>Coral reefs, coral communities, coralline algae reefs, algal nodules.</p></tp:treatment-sec><tp:treatment-sec sec-type="Identification" id="SECID0EDSAI"><title>Identification.</title><p>John Reed, MCD.</p></tp:treatment-sec><tp:treatment-sec sec-type="Reference" id="SECID0EISAI"><title>Reference.</title><p><xref ref-type="bibr" rid="B15">Díaz et al. 2019</xref>; <xref ref-type="bibr" rid="B61">van Soest 1980</xref>.</p></tp:treatment-sec><ref-list><ref id="B44"><mixed-citation xmlns:xlink="http://www.w3.org/1999/xlink" xlink:type="simple"><person-group><name name-style="western"><surname>Reed</surname><given-names>J</given-names></name></person-group> (<year>2022</year>) Dive notes from Mohawk ROV dives on Flower Garden Banks, Wright NOAA OE cruise, May 2022.</mixed-citation></ref><ref id="B15"><mixed-citation xmlns:xlink="http://www.w3.org/1999/xlink" xlink:type="simple"><person-group><name name-style="western"><surname>Díaz</surname><given-names>MC</given-names></name><name name-style="western"><surname>Busutil</surname><given-names>L</given-names></name><name name-style="western"><surname>García-Hernández</surname><given-names>MR</given-names></name><name name-style="western"><surname>Pomponi</surname><given-names>SA</given-names></name></person-group> (<year>2019</year>) Cuba’s Mesophotic Coral Reefs- Sponge Photo Identification Guide. In: Reed JK, Farrington F (Eds) Cooperative Institute for Ocean Exploration, Research, and Technology (CIOERT) at Harbor Branch Oceanographic Institute, Florida Atlantic University (HBOI-FAU). Harbor Branch Oceanographic Institute Contribution Number 2256. <ext-link xlink:type="simple" ext-link-type="uri" xlink:href="http://www.cioert.org/wp-content/uploads/2019/06/D%C3%ADaz-et-al-Cubas-Mesophotic-Coral-Reefs-Sponge-Photo-Identification-Guide-Edition–1">http://www.cioert.org/wp-content/uploads/2019/06/D%C3%ADaz-et-al-Cubas-Mesophotic-Coral-Reefs-Sponge-Photo-Identification-Guide-Edition–1</ext-link> [Accessed 10 June 2022]</mixed-citation></ref><ref id="B61"><mixed-citation xmlns:xlink="http://www.w3.org/1999/xlink" xlink:type="simple"><person-group><name name-style="western"><surname>van Soest</surname><given-names>RWM</given-names></name></person-group> (<year>1980</year>) <article-title>Marine sponges from Curaçao and other Caribbean localities. Part II. <tp:taxon-name><tp:taxon-name-part taxon-name-part-type="order">Haplosclerida</tp:taxon-name-part></tp:taxon-name>.</article-title> In: <person-group><name name-style="western"><surname>Hummelinck</surname><given-names>PW</given-names></name><name name-style="western"><surname>Van der Steen</surname><given-names>LJ</given-names></name></person-group> (<role>Eds</role>) <issue-title>Uitgaven van de Natuurwetenschappelijke Studiekring voor Suriname en de Nederlandse Antillen.</issue-title><source>No.104. Studies on the Fauna of Curaçao and other Caribbean Islands 62(191)</source>, <fpage>1</fpage>–<lpage>173</lpage>.</mixed-citation></ref></ref-list></tp:taxon-treatment>
