# Supplementary material for: ﻿An annotated and illustrated identification guide to common mesophotic reef sponges (Porifera, Demospongiae, Hexactinellida, and Homoscleromorpha) inhabiting Flower Garden Banks National Marine Sanctuary and vicinities
Source: Zookeys. 2023 May 11;1161:1–68. doi: 10.3897/zookeys.1161.93754 (PMC10208736; doi:10.3897/zookeys.1161.93754)
Supplement: XML Treatment for Xestospongia [file zookeys.1161.93754-treatment24.xml]

<!DOCTYPE tp:taxon-treatment
  PUBLIC "-//TaxonX//DTD Taxonomic Treatment Publishing DTD v0 20100105//EN" "tax-treatment-NSO.dtd">
<tp:taxon-treatment xmlns:tp="http://www.plazi.org/taxpub"><tp:treatment-meta><kwd-group><label>Taxon classification</label><kwd>
                  <named-content content-type="kingdom">Animalia</named-content>
                </kwd><kwd>
                  <named-content content-type="order">Haplosclerida</named-content>
                </kwd><kwd>
                  <named-content content-type="family">Petrosiidae</named-content>
                </kwd></kwd-group><mixed-citation publication-type="journal"><person-group><name><surname>Díaz</surname><given-names>Maria Cristina</given-names></name><name><surname>Nuttall</surname><given-names>Marissa</given-names></name><name><surname>Pomponi</surname><given-names>Shirley A.</given-names></name><name><surname>Rützler</surname><given-names>Klaus</given-names></name><name><surname>Klontz</surname><given-names>Sarah</given-names></name><name><surname>Adams</surname><given-names>Christi</given-names></name><name><surname>Hickerson</surname><given-names>Emma L.</given-names></name><name><surname>Schmahl</surname><given-names>G. P.</given-names></name></person-group><article-title>﻿An annotated and illustrated identification guide to common mesophotic reef sponges (<tp:taxon-name><tp:taxon-name-part taxon-name-part-type="phylum">Porifera</tp:taxon-name-part></tp:taxon-name>, <tp:taxon-name><tp:taxon-name-part taxon-name-part-type="class">Demospongiae</tp:taxon-name-part></tp:taxon-name>, <tp:taxon-name><tp:taxon-name-part taxon-name-part-type="class">Hexactinellida</tp:taxon-name-part></tp:taxon-name>, and <tp:taxon-name><tp:taxon-name-part taxon-name-part-type="class">Homoscleromorpha</tp:taxon-name-part></tp:taxon-name>) inhabiting Flower Garden Banks National Marine Sanctuary and vicinities</article-title><source>Zookeys</source><day>11</day><month>05</month><year>2023</year><volume>1161</volume><fpage>1</fpage><lpage>68</lpage><pub-id pub-id-type="doi">10.3897/zookeys.1161.93754</pub-id></mixed-citation></tp:treatment-meta><tp:nomenclature><label>﻿</label><tp:taxon-name>
                <object-id xmlns:xlink="http://www.w3.org/1999/xlink" content-type="arpha" xlink:type="simple">4547C9AB-6554-5A66-A033-D6B9A385AEC8</object-id>
                <tp:taxon-name-part taxon-name-part-type="genus" reg="Xestospongia">Xestospongia</tp:taxon-name-part>
              </tp:taxon-name><tp:taxon-authority>sp. nov. 1</tp:taxon-authority><xref ref-type="fig" rid="F26">Fig. 26</xref></tp:nomenclature><tp:treatment-sec sec-type="Diagnostic features" id="SECID0E2TAI"><title>Diagnostic features.</title><p>Massive thick barrel sponge, with rounded edges and a small apical oscule or pseudo-oscule (3 cm in diameter). The sponge top is flattened. The color is pink to dark reddish, with whitish spots, tan internally. The surface is smooth to spikey and microscopically porous. A very thin transparent membrane can be distinguished on the oscule rim, and branching thin spicule tracts can be distinguished at high magnification.</p><fig id="F26" position="float" orientation="portrait"><object-id xmlns:xlink="http://www.w3.org/1999/xlink" content-type="doi" xlink:type="simple">10.3897/zookeys.1161.93754.figure26</object-id><object-id xmlns:xlink="http://www.w3.org/1999/xlink" content-type="arpha" xlink:type="simple">10545675-0BEB-5F41-B980-2A62647009C4</object-id><label>Figure 26.</label><caption><p><italic><tp:taxon-name><tp:taxon-name-part taxon-name-part-type="genus" reg="Xestospongia">Xestospongia</tp:taxon-name-part></tp:taxon-name></italic><abbrev xmlns:xlink="http://www.w3.org/1999/xlink" xlink:title="new species to science" id="ABBRID0EPUAI" xlink:type="simple">sp. nov</abbrev>. 1, 56 m deep. Sample GFOE3-27.</p></caption><graphic xmlns:xlink="http://www.w3.org/1999/xlink" xlink:href="zookeys-1161-001_article-93754__-g026.jpg" position="float" orientation="portrait" xlink:type="simple" id="oo_848700.jpg"><uri content-type="original_file" xlink:type="simple">https://binary.pensoft.net/fig/848700</uri></graphic></fig></tp:treatment-sec><tp:treatment-sec sec-type="Similar species" id="SECID0EYUAI"><title>Similar species.</title><p>This species is similar to <italic><tp:taxon-name><tp:taxon-name-part taxon-name-part-type="genus" reg="Xestospongia">Xestospongia</tp:taxon-name-part><tp:taxon-name-part taxon-name-part-type="species" reg="muta">muta</tp:taxon-name-part></tp:taxon-name></italic> but it is fat, shorter, with a flat top, thicker walls, and a smaller “atrium” than <italic><tp:taxon-name><tp:taxon-name-part taxon-name-part-type="genus" reg="Xestospongia">Xestospongia</tp:taxon-name-part><tp:taxon-name-part taxon-name-part-type="species" reg="muta">muta</tp:taxon-name-part></tp:taxon-name></italic>.</p></tp:treatment-sec><tp:treatment-sec sec-type="distribution" id="SECID0EUVAI"><title>Distribution and abundance.</title><p>Mesophotic reefs in Cuba, south Florida, northwestern <abbrev xmlns:xlink="http://www.w3.org/1999/xlink" xlink:title="Gulf of Mexico" id="ABBRID0E1VAI" xlink:type="simple">GOM</abbrev> at <abbrev xmlns:xlink="http://www.w3.org/1999/xlink" xlink:title="Flower Garden Banks National Marine Sanctuary" id="ABBRID0E5VAI" xlink:type="simple">FGBNMS</abbrev> region, and east <abbrev xmlns:xlink="http://www.w3.org/1999/xlink" xlink:title="Gulf of Mexico" id="ABBRID0ECWAI" xlink:type="simple">GOM</abbrev> at Pulley Ridge. This was the most abundant species at the mesophotic reefs in Cuba, and it is currently being described by a Cuba-USA team. At <abbrev xmlns:xlink="http://www.w3.org/1999/xlink" xlink:title="Flower Garden Banks National Marine Sanctuary" id="ABBRID0EGWAI" xlink:type="simple">FGBNMS</abbrev>, it has been recognized once at Geyer Bank; probably confused with <italic><tp:taxon-name><tp:taxon-name-part taxon-name-part-type="genus" reg="Xestospongia">Xestospongia</tp:taxon-name-part><tp:taxon-name-part taxon-name-part-type="species" reg="muta">muta</tp:taxon-name-part></tp:taxon-name></italic> previously.</p></tp:treatment-sec><tp:treatment-sec sec-type="ecology" id="SECID0EVWAI"><title>Ecology.</title><p>Algal nodules.</p></tp:treatment-sec><tp:treatment-sec sec-type="Identification" id="SECID0E1WAI"><title>Identification.</title><p>KR, SK, CA, MCD.</p></tp:treatment-sec><tp:treatment-sec sec-type="Reference" id="SECID0E6WAI"><title>Reference.</title><p><xref ref-type="bibr" rid="B15">Díaz et al. 2019</xref>.</p></tp:treatment-sec><ref-list><ref id="B15"><mixed-citation xmlns:xlink="http://www.w3.org/1999/xlink" xlink:type="simple"><person-group><name name-style="western"><surname>Díaz</surname><given-names>MC</given-names></name><name name-style="western"><surname>Busutil</surname><given-names>L</given-names></name><name name-style="western"><surname>García-Hernández</surname><given-names>MR</given-names></name><name name-style="western"><surname>Pomponi</surname><given-names>SA</given-names></name></person-group> (<year>2019</year>) Cuba’s Mesophotic Coral Reefs- Sponge Photo Identification Guide. In: Reed JK, Farrington F (Eds) Cooperative Institute for Ocean Exploration, Research, and Technology (CIOERT) at Harbor Branch Oceanographic Institute, Florida Atlantic University (HBOI-FAU). Harbor Branch Oceanographic Institute Contribution Number 2256. <ext-link xlink:type="simple" ext-link-type="uri" xlink:href="http://www.cioert.org/wp-content/uploads/2019/06/D%C3%ADaz-et-al-Cubas-Mesophotic-Coral-Reefs-Sponge-Photo-Identification-Guide-Edition–1">http://www.cioert.org/wp-content/uploads/2019/06/D%C3%ADaz-et-al-Cubas-Mesophotic-Coral-Reefs-Sponge-Photo-Identification-Guide-Edition–1</ext-link> [Accessed 10 June 2022]</mixed-citation></ref></ref-list></tp:taxon-treatment>
