# Supplementary material for: ﻿An annotated and illustrated identification guide to common mesophotic reef sponges (Porifera, Demospongiae, Hexactinellida, and Homoscleromorpha) inhabiting Flower Garden Banks National Marine Sanctuary and vicinities
Source: Zookeys. 2023 May 11;1161:1–68. doi: 10.3897/zookeys.1161.93754 (PMC10208736; doi:10.3897/zookeys.1161.93754)
Supplement: XML Treatment for Niphates erecta [file zookeys.1161.93754-treatment25.xml]

<!DOCTYPE tp:taxon-treatment
  PUBLIC "-//TaxonX//DTD Taxonomic Treatment Publishing DTD v0 20100105//EN" "tax-treatment-NSO.dtd">
<tp:taxon-treatment xmlns:tp="http://www.plazi.org/taxpub"><tp:treatment-meta><kwd-group><label>Taxon classification</label><kwd>
                  <named-content content-type="kingdom">Animalia</named-content>
                </kwd><kwd>
                  <named-content content-type="order">Haplosclerida</named-content>
                </kwd><kwd>
                  <named-content content-type="family">Niphatiidae</named-content>
                </kwd></kwd-group><mixed-citation publication-type="journal"><person-group><name><surname>Díaz</surname><given-names>Maria Cristina</given-names></name><name><surname>Nuttall</surname><given-names>Marissa</given-names></name><name><surname>Pomponi</surname><given-names>Shirley A.</given-names></name><name><surname>Rützler</surname><given-names>Klaus</given-names></name><name><surname>Klontz</surname><given-names>Sarah</given-names></name><name><surname>Adams</surname><given-names>Christi</given-names></name><name><surname>Hickerson</surname><given-names>Emma L.</given-names></name><name><surname>Schmahl</surname><given-names>G. P.</given-names></name></person-group><article-title>﻿An annotated and illustrated identification guide to common mesophotic reef sponges (<tp:taxon-name><tp:taxon-name-part taxon-name-part-type="phylum">Porifera</tp:taxon-name-part></tp:taxon-name>, <tp:taxon-name><tp:taxon-name-part taxon-name-part-type="class">Demospongiae</tp:taxon-name-part></tp:taxon-name>, <tp:taxon-name><tp:taxon-name-part taxon-name-part-type="class">Hexactinellida</tp:taxon-name-part></tp:taxon-name>, and <tp:taxon-name><tp:taxon-name-part taxon-name-part-type="class">Homoscleromorpha</tp:taxon-name-part></tp:taxon-name>) inhabiting Flower Garden Banks National Marine Sanctuary and vicinities</article-title><source>Zookeys</source><day>11</day><month>05</month><year>2023</year><volume>1161</volume><fpage>1</fpage><lpage>68</lpage><pub-id pub-id-type="doi">10.3897/zookeys.1161.93754</pub-id></mixed-citation></tp:treatment-meta><tp:nomenclature><label>﻿</label><tp:taxon-name>
                <object-id xmlns:xlink="http://www.w3.org/1999/xlink" content-type="arpha" xlink:type="simple">CB557425-888D-5BCF-86D5-BA4AC50AA118</object-id>
                <tp:taxon-name-part taxon-name-part-type="genus" reg="Niphates">Niphates</tp:taxon-name-part>
                <tp:taxon-name-part taxon-name-part-type="species" reg="erecta">erecta</tp:taxon-name-part>
              </tp:taxon-name><tp:taxon-authority>Duchassaing &amp; Michelotti, 1864</tp:taxon-authority><xref ref-type="fig" rid="F27">Fig. 27</xref></tp:nomenclature><tp:treatment-sec sec-type="Diagnostic features" id="SECID0EEZAI"><title>Diagnostic features.</title><p>Single erect branch to multiple branches or arborescent. Pink to gray in color. The surface is porous, microhispid, and rough to the touch. Many oscula dispersed along the branch with a slight elevation compared to the surface. Many oscula had a barnacle inside. The sponge is firm, slightly compressible.</p><fig id="F27" position="float" orientation="portrait"><object-id xmlns:xlink="http://www.w3.org/1999/xlink" content-type="doi" xlink:type="simple">10.3897/zookeys.1161.93754.figure27</object-id><object-id xmlns:xlink="http://www.w3.org/1999/xlink" content-type="arpha" xlink:type="simple">1FED09DD-7E04-51DB-9A4C-062E7AB4C679</object-id><label>Figure 27.</label><caption><p><italic><tp:taxon-name><tp:taxon-name-part taxon-name-part-type="genus" reg="Niphates">Niphates</tp:taxon-name-part><tp:taxon-name-part taxon-name-part-type="species" reg="erecta">erecta</tp:taxon-name-part></tp:taxon-name></italic>, 71 m deep. Sample DFH9-6A.</p></caption><graphic xmlns:xlink="http://www.w3.org/1999/xlink" xlink:href="zookeys-1161-001_article-93754__-g027.jpg" position="float" orientation="portrait" xlink:type="simple" id="oo_848701.jpg"><uri content-type="original_file" xlink:type="simple">https://binary.pensoft.net/fig/848701</uri></graphic></fig></tp:treatment-sec><tp:treatment-sec sec-type="Similar species" id="SECID0EB1AI"><title>Similar species.</title><p><italic><tp:taxon-name><tp:taxon-name-part taxon-name-part-type="genus" reg="Niphates">Niphates</tp:taxon-name-part><tp:taxon-name-part taxon-name-part-type="species" reg="amorpha">amorpha</tp:taxon-name-part></tp:taxon-name></italic> with erect branches and <italic><tp:taxon-name><tp:taxon-name-part taxon-name-part-type="genus" reg="Niphates">Niphates</tp:taxon-name-part><tp:taxon-name-part taxon-name-part-type="species" reg="erecta">erecta</tp:taxon-name-part></tp:taxon-name></italic> can be confused. The possible conspecificity of these two forms remains to be clarified.</p></tp:treatment-sec><tp:treatment-sec sec-type="distribution" id="SECID0E41AI"><title>Distribution and abundance.</title><p>Very common species throughout the Caribbean, Bermuda, Florida, and Brazil at shallow (&lt; 50 m) and mesophotic depths (50–100 m). At <abbrev xmlns:xlink="http://www.w3.org/1999/xlink" xlink:title="Flower Garden Banks National Marine Sanctuary" id="ABBRID0ED2AI" xlink:type="simple">FGBNMS</abbrev> the species is reported with rare to high abundance (1–100+) at seven localities.</p></tp:treatment-sec><tp:treatment-sec sec-type="ecology" id="SECID0EH2AI"><title>Ecology.</title><p>Coralline algae reef, algal nodule, lower mesophotic reef.</p></tp:treatment-sec><tp:treatment-sec sec-type="Identification" id="SECID0EM2AI"><title>Identification.</title><p>KR, SK, CA, MCD.</p></tp:treatment-sec><tp:treatment-sec sec-type="References" id="SECID0ER2AI"><title>References.</title><p><xref ref-type="bibr" rid="B61">van Soest 1980</xref>. <xref ref-type="bibr" rid="B43">Pomponi et al. 2019</xref>.</p></tp:treatment-sec><ref-list><ref id="B61"><mixed-citation xmlns:xlink="http://www.w3.org/1999/xlink" xlink:type="simple"><person-group><name name-style="western"><surname>van Soest</surname><given-names>RWM</given-names></name></person-group> (<year>1980</year>) <article-title>Marine sponges from Curaçao and other Caribbean localities. Part II. <tp:taxon-name><tp:taxon-name-part taxon-name-part-type="order">Haplosclerida</tp:taxon-name-part></tp:taxon-name>.</article-title> In: <person-group><name name-style="western"><surname>Hummelinck</surname><given-names>PW</given-names></name><name name-style="western"><surname>Van der Steen</surname><given-names>LJ</given-names></name></person-group> (<role>Eds</role>) <issue-title>Uitgaven van de Natuurwetenschappelijke Studiekring voor Suriname en de Nederlandse Antillen.</issue-title><source>No.104. Studies on the Fauna of Curaçao and other Caribbean Islands 62(191)</source>, <fpage>1</fpage>–<lpage>173</lpage>.</mixed-citation></ref><ref id="B43"><mixed-citation xmlns:xlink="http://www.w3.org/1999/xlink" xlink:type="simple"><person-group><name name-style="western"><surname>Pomponi</surname><given-names>SA</given-names></name><name name-style="western"><surname>Díaz</surname><given-names>MC</given-names></name><name name-style="western"><surname>van Soest</surname><given-names>RWM</given-names></name><name name-style="western"><surname>Bell</surname><given-names>LJ</given-names></name><name name-style="western"><surname>Busutil</surname><given-names>L</given-names></name><name name-style="western"><surname>Gochfeld</surname><given-names>DJ</given-names></name><name name-style="western"><surname>Kelly</surname><given-names>M</given-names></name><name name-style="western"><surname>Slattery</surname><given-names>M</given-names></name></person-group> (<year>2019</year>) <article-title>Sponges.</article-title> In: <person-group><name name-style="western"><surname>Loya</surname><given-names>Y</given-names></name><name name-style="western"><surname>Puglise</surname><given-names>KA</given-names></name><name name-style="western"><surname>Bridge</surname><given-names>T</given-names></name></person-group> (<role>Eds</role>) <issue-title>Mesophotic Coral Ecosystems of the World.</issue-title><source>Springer, New York</source>, <fpage>563</fpage>–<lpage>588</lpage>. <ext-link xlink:type="simple" ext-link-type="doi" xlink:href="10.1007/978-3-319-92735-0_32">https://doi.org/10.1007/978-3-319-92735-0_32</ext-link></mixed-citation></ref></ref-list></tp:taxon-treatment>
