# Supplementary material for: ﻿An annotated and illustrated identification guide to common mesophotic reef sponges (Porifera, Demospongiae, Hexactinellida, and Homoscleromorpha) inhabiting Flower Garden Banks National Marine Sanctuary and vicinities
Source: Zookeys. 2023 May 11;1161:1–68. doi: 10.3897/zookeys.1161.93754 (PMC10208736; doi:10.3897/zookeys.1161.93754)
Supplement: XML Treatment for Siphonodictyon [file zookeys.1161.93754-treatment26.xml]

<!DOCTYPE tp:taxon-treatment
  PUBLIC "-//TaxonX//DTD Taxonomic Treatment Publishing DTD v0 20100105//EN" "tax-treatment-NSO.dtd">
<tp:taxon-treatment xmlns:tp="http://www.plazi.org/taxpub"><tp:treatment-meta><kwd-group><label>Taxon classification</label><kwd>
                  <named-content content-type="kingdom">Animalia</named-content>
                </kwd><kwd>
                  <named-content content-type="order">Haplosclerida</named-content>
                </kwd><kwd>
                  <named-content content-type="family">Phloeodictyidae</named-content>
                </kwd></kwd-group><mixed-citation publication-type="journal"><person-group><name><surname>Díaz</surname><given-names>Maria Cristina</given-names></name><name><surname>Nuttall</surname><given-names>Marissa</given-names></name><name><surname>Pomponi</surname><given-names>Shirley A.</given-names></name><name><surname>Rützler</surname><given-names>Klaus</given-names></name><name><surname>Klontz</surname><given-names>Sarah</given-names></name><name><surname>Adams</surname><given-names>Christi</given-names></name><name><surname>Hickerson</surname><given-names>Emma L.</given-names></name><name><surname>Schmahl</surname><given-names>G. P.</given-names></name></person-group><article-title>﻿An annotated and illustrated identification guide to common mesophotic reef sponges (<tp:taxon-name><tp:taxon-name-part taxon-name-part-type="phylum">Porifera</tp:taxon-name-part></tp:taxon-name>, <tp:taxon-name><tp:taxon-name-part taxon-name-part-type="class">Demospongiae</tp:taxon-name-part></tp:taxon-name>, <tp:taxon-name><tp:taxon-name-part taxon-name-part-type="class">Hexactinellida</tp:taxon-name-part></tp:taxon-name>, and <tp:taxon-name><tp:taxon-name-part taxon-name-part-type="class">Homoscleromorpha</tp:taxon-name-part></tp:taxon-name>) inhabiting Flower Garden Banks National Marine Sanctuary and vicinities</article-title><source>Zookeys</source><day>11</day><month>05</month><year>2023</year><volume>1161</volume><fpage>1</fpage><lpage>68</lpage><pub-id pub-id-type="doi">10.3897/zookeys.1161.93754</pub-id></mixed-citation></tp:treatment-meta><tp:nomenclature><label>﻿</label><tp:taxon-name>
                <object-id xmlns:xlink="http://www.w3.org/1999/xlink" content-type="arpha" xlink:type="simple">C3A6249B-9CB1-5154-A034-6552C9BAF566</object-id>
                <tp:taxon-name-part taxon-name-part-type="genus" reg="Siphonodictyon">Siphonodictyon</tp:taxon-name-part>
              </tp:taxon-name><tp:taxon-authority>sp. nov. 1</tp:taxon-authority><xref ref-type="fig" rid="F28">Fig. 28</xref></tp:nomenclature><tp:treatment-sec sec-type="Diagnostic features" id="SECID0EW4AI"><title>Diagnostic features.</title><p>Large massive sponge with abundant long yellow brown oscular tubes (3–12 cm long and 1.5–2 cm wide) that project between shorter, amorphous to digitate drab yellow fistules (1–4 cm high and &lt; 10 cm long). Only a soft and smooth oscular tube was collected and had only oxeas as spicules. 18S sequences (738 bp) show that this species is separated phylogenetically from a clade formed by sequences of <italic><tp:taxon-name><tp:taxon-name-part taxon-name-part-type="genus" reg="Siphonodictyon">Siphonodictyon</tp:taxon-name-part><tp:taxon-name-part taxon-name-part-type="species" reg="coralliophagum">coralliophagum</tp:taxon-name-part></tp:taxon-name></italic> and <italic><tp:taxon-name><tp:taxon-name-part taxon-name-part-type="genus" reg="Siphonodictyon">Siphonodictyon</tp:taxon-name-part><tp:taxon-name-part taxon-name-part-type="species" reg="brevitubulatum">brevitubulatum</tp:taxon-name-part></tp:taxon-name></italic> available on GenBank (Diaz, Segura, and Pomponi, unpublished data).</p><fig id="F28" position="float" orientation="portrait"><object-id xmlns:xlink="http://www.w3.org/1999/xlink" content-type="doi" xlink:type="simple">10.3897/zookeys.1161.93754.figure28</object-id><object-id xmlns:xlink="http://www.w3.org/1999/xlink" content-type="arpha" xlink:type="simple">448E8DA9-7492-52D8-8FBF-F0C7C675314E</object-id><label>Figure 28.</label><caption><p><italic><tp:taxon-name><tp:taxon-name-part taxon-name-part-type="genus" reg="Siphonodictyon">Siphonodictyon</tp:taxon-name-part></tp:taxon-name></italic><abbrev xmlns:xlink="http://www.w3.org/1999/xlink" xlink:title="new species to science" id="ABBRID0EB6AI" xlink:type="simple">sp. nov</abbrev>. 1, 67 m deep. Sample GFOE3-2.</p></caption><graphic xmlns:xlink="http://www.w3.org/1999/xlink" xlink:href="zookeys-1161-001_article-93754__-g028.jpg" position="float" orientation="portrait" xlink:type="simple" id="oo_848702.jpg"><uri content-type="original_file" xlink:type="simple">https://binary.pensoft.net/fig/848702</uri></graphic></fig></tp:treatment-sec><tp:treatment-sec sec-type="Similar species" id="SECID0EK6AI"><title>Similar species.</title><p><italic><tp:taxon-name><tp:taxon-name-part taxon-name-part-type="genus" reg="Oceanapia">Oceanapia</tp:taxon-name-part></tp:taxon-name></italic><abbrev xmlns:xlink="http://www.w3.org/1999/xlink" xlink:title="species in plural" id="ABBRID0EX6AI" xlink:type="simple">spp</abbrev>. may have similar oscular tubes and fistules (<xref ref-type="bibr" rid="B51">Santos Neto et al. 2018</xref>). The genetic data was essential to provide the generic assignation to this species.</p></tp:treatment-sec><tp:treatment-sec sec-type="distribution" id="SECID0E66AI"><title>Distribution and abundance.</title><p>The species was seen once at Geyer Bank at <abbrev xmlns:xlink="http://www.w3.org/1999/xlink" xlink:title="Flower Garden Banks National Marine Sanctuary" id="ABBRID0EFABI" xlink:type="simple">FGBNMS</abbrev>.</p></tp:treatment-sec><tp:treatment-sec sec-type="ecology" id="SECID0EJABI"><title>Ecology.</title><p>Found in algal nodule beds. This species is a bio-eroding sponge.</p></tp:treatment-sec><tp:treatment-sec sec-type="Identification" id="SECID0EOABI"><title>Identification.</title><p>Iris Segura, KR, MCD.</p></tp:treatment-sec><tp:treatment-sec sec-type="Reference" id="SECID0ETABI"><title>Reference.</title><p>Ruetzler 1971; Ruetzler et al. 2014.</p></tp:treatment-sec><ref-list><ref id="B51"><mixed-citation xmlns:xlink="http://www.w3.org/1999/xlink" xlink:type="simple"><person-group><name name-style="western"><surname>Santos Neto</surname><given-names>C</given-names></name><name name-style="western"><surname>Nascimento</surname><given-names>E</given-names></name><name name-style="western"><surname>Cavalcanti</surname><given-names>T</given-names></name><name name-style="western"><surname>Pinheiro</surname><given-names>U</given-names></name></person-group> (<year>2018</year>) Taxonomy of <italic><tp:taxon-name><tp:taxon-name-part taxon-name-part-type="genus">Oceanapia</tp:taxon-name-part></tp:taxon-name></italic> Norman, 1869 (<tp:taxon-name><tp:taxon-name-part taxon-name-part-type="class">Demospongiae</tp:taxon-name-part></tp:taxon-name>: <tp:taxon-name><tp:taxon-name-part taxon-name-part-type="order">Haplosclerida</tp:taxon-name-part></tp:taxon-name>: <tp:taxon-name><tp:taxon-name-part taxon-name-part-type="family">Phloeodictyidae</tp:taxon-name-part></tp:taxon-name>) from the Brazilian coast. Zootaxa 4455(2): e363. <ext-link xlink:type="simple" ext-link-type="doi" xlink:href="10.11646/zootaxa.4455.2.6">https://doi.org/10.11646/zootaxa.4455.2.6</ext-link></mixed-citation></ref></ref-list></tp:taxon-treatment>
