# Supplementary material for: ﻿An annotated and illustrated identification guide to common mesophotic reef sponges (Porifera, Demospongiae, Hexactinellida, and Homoscleromorpha) inhabiting Flower Garden Banks National Marine Sanctuary and vicinities
Source: Zookeys. 2023 May 11;1161:1–68. doi: 10.3897/zookeys.1161.93754 (PMC10208736; doi:10.3897/zookeys.1161.93754)
Supplement: XML Treatment for Siphonodictyon brevitubulatum [file zookeys.1161.93754-treatment27.xml]

<!DOCTYPE tp:taxon-treatment
  PUBLIC "-//TaxonX//DTD Taxonomic Treatment Publishing DTD v0 20100105//EN" "tax-treatment-NSO.dtd">
<tp:taxon-treatment xmlns:tp="http://www.plazi.org/taxpub"><tp:treatment-meta><kwd-group><label>Taxon classification</label><kwd>
                  <named-content content-type="kingdom">Animalia</named-content>
                </kwd><kwd>
                  <named-content content-type="order">Haplosclerida</named-content>
                </kwd><kwd>
                  <named-content content-type="family">Phloeodictyidae</named-content>
                </kwd></kwd-group><mixed-citation publication-type="journal"><person-group><name><surname>Díaz</surname><given-names>Maria Cristina</given-names></name><name><surname>Nuttall</surname><given-names>Marissa</given-names></name><name><surname>Pomponi</surname><given-names>Shirley A.</given-names></name><name><surname>Rützler</surname><given-names>Klaus</given-names></name><name><surname>Klontz</surname><given-names>Sarah</given-names></name><name><surname>Adams</surname><given-names>Christi</given-names></name><name><surname>Hickerson</surname><given-names>Emma L.</given-names></name><name><surname>Schmahl</surname><given-names>G. P.</given-names></name></person-group><article-title>﻿An annotated and illustrated identification guide to common mesophotic reef sponges (<tp:taxon-name><tp:taxon-name-part taxon-name-part-type="phylum">Porifera</tp:taxon-name-part></tp:taxon-name>, <tp:taxon-name><tp:taxon-name-part taxon-name-part-type="class">Demospongiae</tp:taxon-name-part></tp:taxon-name>, <tp:taxon-name><tp:taxon-name-part taxon-name-part-type="class">Hexactinellida</tp:taxon-name-part></tp:taxon-name>, and <tp:taxon-name><tp:taxon-name-part taxon-name-part-type="class">Homoscleromorpha</tp:taxon-name-part></tp:taxon-name>) inhabiting Flower Garden Banks National Marine Sanctuary and vicinities</article-title><source>Zookeys</source><day>11</day><month>05</month><year>2023</year><volume>1161</volume><fpage>1</fpage><lpage>68</lpage><pub-id pub-id-type="doi">10.3897/zookeys.1161.93754</pub-id></mixed-citation></tp:treatment-meta><tp:nomenclature><label>﻿</label><tp:taxon-name>
                <object-id xmlns:xlink="http://www.w3.org/1999/xlink" content-type="arpha" xlink:type="simple">53BBB52A-082D-5A69-880F-4D3537A70541</object-id>
                <tp:taxon-name-part taxon-name-part-type="genus" reg="Siphonodictyon">Siphonodictyon</tp:taxon-name-part>
                <tp:taxon-name-part taxon-name-part-type="species" reg="brevitubulatum">brevitubulatum</tp:taxon-name-part>
              </tp:taxon-name><tp:taxon-authority>Pang, 1973</tp:taxon-authority><xref ref-type="fig" rid="F29">Fig. 29</xref></tp:nomenclature><tp:treatment-sec sec-type="Diagnostic features" id="SECID0EBCBI"><title>Diagnostic features.</title><p>Small abundant fistules (0.5–1 cm wide, 1–3 cm high) and rare long oscular tubes (1.5 cm in diameter), bright yellow in color. Smooth surface of fistules and oscular tubes.</p><fig id="F29" position="float" orientation="portrait"><object-id xmlns:xlink="http://www.w3.org/1999/xlink" content-type="doi" xlink:type="simple">10.3897/zookeys.1161.93754.figure29</object-id><object-id xmlns:xlink="http://www.w3.org/1999/xlink" content-type="arpha" xlink:type="simple">81AD075C-3B4B-5C31-BE51-81026B28E754</object-id><label>Figure 29.</label><caption><p><italic><tp:taxon-name><tp:taxon-name-part taxon-name-part-type="genus" reg="Siphonodictyon">Siphonodictyon</tp:taxon-name-part><tp:taxon-name-part taxon-name-part-type="species" reg="brevitubulatum">brevitubulatum</tp:taxon-name-part></tp:taxon-name></italic>, 67 m deep. Inset taken from Fig. <xref ref-type="fig" rid="F28">28</xref> upper right.</p></caption><graphic xmlns:xlink="http://www.w3.org/1999/xlink" xlink:href="zookeys-1161-001_article-93754__-g029.jpg" position="float" orientation="portrait" xlink:type="simple" id="oo_848703.jpg"><uri content-type="original_file" xlink:type="simple">https://binary.pensoft.net/fig/848703</uri></graphic></fig></tp:treatment-sec><tp:treatment-sec sec-type="Similar species" id="SECID0ECDBI"><title>Similar species.</title><p><italic><tp:taxon-name><tp:taxon-name-part taxon-name-part-type="genus" reg="Siphonodictyon">Siphonodictyon</tp:taxon-name-part><tp:taxon-name-part taxon-name-part-type="species" reg="coralliophagum">coralliophagum</tp:taxon-name-part></tp:taxon-name></italic> has much larger and thicker bright yellow oscular tubes and fistules.</p></tp:treatment-sec><tp:treatment-sec sec-type="distribution" id="SECID0ETDBI"><title>Distribution and abundance.</title><p>The species is reported from Jamaica, Costa Rica, Colombia, and Martinique, and northwestern <abbrev xmlns:xlink="http://www.w3.org/1999/xlink" xlink:title="Gulf of Mexico" id="ABBRID0EZDBI" xlink:type="simple">GOM</abbrev> in the <abbrev xmlns:xlink="http://www.w3.org/1999/xlink" xlink:title="Flower Garden Banks National Marine Sanctuary" id="ABBRID0E4DBI" xlink:type="simple">FGBNMS</abbrev>. At the <abbrev xmlns:xlink="http://www.w3.org/1999/xlink" xlink:title="Flower Garden Banks National Marine Sanctuary" id="ABBRID0EBEBI" xlink:type="simple">FGBNMS</abbrev> it was observed once at Geyer Bank, while analyzing the photograph of <italic><tp:taxon-name><tp:taxon-name-part taxon-name-part-type="genus" reg="Syphonodictyon">Syphonodictyon</tp:taxon-name-part></tp:taxon-name></italic><abbrev xmlns:xlink="http://www.w3.org/1999/xlink" xlink:title="new species to science" id="ABBRID0EMEBI" xlink:type="simple">sp. nov</abbrev>. 1 (Fig. <xref ref-type="fig" rid="F28">28</xref>). This is the first report of this species at mesophotic depths.</p></tp:treatment-sec><tp:treatment-sec sec-type="ecology" id="SECID0EUEBI"><title>Ecology.</title><p>Algal nodules. This species is a bio-eroding sponge.</p></tp:treatment-sec><tp:treatment-sec sec-type="Identification" id="SECID0EZEBI"><title>Identification.</title><p>MCD.</p></tp:treatment-sec><tp:treatment-sec sec-type="Reference" id="SECID0E5EBI"><title>Reference.</title><p><xref ref-type="bibr" rid="B36">Pang 1973</xref>.</p></tp:treatment-sec><tp:treatment-sec><!--Section generated to contain objects referenced in tp:taxon-treatment.--><fig id="F28" position="float" orientation="portrait"><object-id xmlns:xlink="http://www.w3.org/1999/xlink" content-type="doi" xlink:type="simple">10.3897/zookeys.1161.93754.figure28</object-id><object-id xmlns:xlink="http://www.w3.org/1999/xlink" content-type="arpha" xlink:type="simple">448E8DA9-7492-52D8-8FBF-F0C7C675314E</object-id><label>Figure 28.</label><caption><p><italic><tp:taxon-name><tp:taxon-name-part taxon-name-part-type="genus" reg="Siphonodictyon">Siphonodictyon</tp:taxon-name-part></tp:taxon-name></italic><abbrev xmlns:xlink="http://www.w3.org/1999/xlink" xlink:title="new species to science" id="ABBRID0EB6AI" xlink:type="simple">sp. nov</abbrev>. 1, 67 m deep. Sample GFOE3-2.</p></caption><graphic xmlns:xlink="http://www.w3.org/1999/xlink" xlink:href="zookeys-1161-001_article-93754__-g028.jpg" position="float" orientation="portrait" xlink:type="simple" id="oo_848702.jpg"><uri content-type="original_file" xlink:type="simple">https://binary.pensoft.net/fig/848702</uri></graphic></fig></tp:treatment-sec><ref-list><ref id="B36"><mixed-citation xmlns:xlink="http://www.w3.org/1999/xlink" xlink:type="simple"><person-group><name name-style="western"><surname>Pang</surname><given-names>RK</given-names></name></person-group> (<year>1973</year>) <article-title>The systematics of some Jamaican excavating sponges (<tp:taxon-name><tp:taxon-name-part taxon-name-part-type="phylum">Porifera</tp:taxon-name-part></tp:taxon-name>).</article-title><source>Postilla</source><volume>161</volume>: <fpage>1</fpage>–<lpage>75</lpage>. <ext-link xlink:type="simple" ext-link-type="doi" xlink:href="10.5962/bhl.part.24559">https://doi.org/10.5962/bhl.part.24559</ext-link></mixed-citation></ref></ref-list></tp:taxon-treatment>
