# Supplementary material for: ﻿An annotated and illustrated identification guide to common mesophotic reef sponges (Porifera, Demospongiae, Hexactinellida, and Homoscleromorpha) inhabiting Flower Garden Banks National Marine Sanctuary and vicinities
Source: Zookeys. 2023 May 11;1161:1–68. doi: 10.3897/zookeys.1161.93754 (PMC10208736; doi:10.3897/zookeys.1161.93754)
Supplement: XML Treatment for Batzella rubra [file zookeys.1161.93754-treatment28.xml]

<!DOCTYPE tp:taxon-treatment
  PUBLIC "-//TaxonX//DTD Taxonomic Treatment Publishing DTD v0 20100105//EN" "tax-treatment-NSO.dtd">
<tp:taxon-treatment xmlns:tp="http://www.plazi.org/taxpub"><tp:treatment-meta><kwd-group><label>Taxon classification</label><kwd>
                  <named-content content-type="kingdom">Animalia</named-content>
                </kwd><kwd>
                  <named-content content-type="order">Poecilosclerida</named-content>
                </kwd><kwd>
                  <named-content content-type="family">Chondropsidae</named-content>
                </kwd></kwd-group><mixed-citation publication-type="journal"><person-group><name><surname>Díaz</surname><given-names>Maria Cristina</given-names></name><name><surname>Nuttall</surname><given-names>Marissa</given-names></name><name><surname>Pomponi</surname><given-names>Shirley A.</given-names></name><name><surname>Rützler</surname><given-names>Klaus</given-names></name><name><surname>Klontz</surname><given-names>Sarah</given-names></name><name><surname>Adams</surname><given-names>Christi</given-names></name><name><surname>Hickerson</surname><given-names>Emma L.</given-names></name><name><surname>Schmahl</surname><given-names>G. P.</given-names></name></person-group><article-title>﻿An annotated and illustrated identification guide to common mesophotic reef sponges (<tp:taxon-name><tp:taxon-name-part taxon-name-part-type="phylum">Porifera</tp:taxon-name-part></tp:taxon-name>, <tp:taxon-name><tp:taxon-name-part taxon-name-part-type="class">Demospongiae</tp:taxon-name-part></tp:taxon-name>, <tp:taxon-name><tp:taxon-name-part taxon-name-part-type="class">Hexactinellida</tp:taxon-name-part></tp:taxon-name>, and <tp:taxon-name><tp:taxon-name-part taxon-name-part-type="class">Homoscleromorpha</tp:taxon-name-part></tp:taxon-name>) inhabiting Flower Garden Banks National Marine Sanctuary and vicinities</article-title><source>Zookeys</source><day>11</day><month>05</month><year>2023</year><volume>1161</volume><fpage>1</fpage><lpage>68</lpage><pub-id pub-id-type="doi">10.3897/zookeys.1161.93754</pub-id></mixed-citation></tp:treatment-meta><tp:nomenclature><label>﻿</label><tp:taxon-name>
                <object-id xmlns:xlink="http://www.w3.org/1999/xlink" content-type="arpha" xlink:type="simple">DD7F025A-9B59-5C0A-B32F-80C8D01A735E</object-id>
                <tp:taxon-name-part taxon-name-part-type="genus" reg="Batzella">Batzella</tp:taxon-name-part>
                <tp:taxon-name-part taxon-name-part-type="species" reg="rubra">rubra</tp:taxon-name-part>
              </tp:taxon-name><tp:taxon-authority>(Alcolado, 1984)</tp:taxon-authority><xref ref-type="fig" rid="F30">Fig. 30</xref></tp:nomenclature><tp:treatment-sec sec-type="Diagnostic features" id="SECID0EDHBI"><title>Diagnostic features.</title><p>Thinly encrusting sponge, growing over dead coral or other sponges. Deep orange to bright red color in live. The surface is smooth and ornamented by paler colored dermal canals that branch away from the oscula, wide close to the oscula and thinner away from it. The consistency is compressible where the sponge is thicker.</p><fig id="F30" position="float" orientation="portrait"><object-id xmlns:xlink="http://www.w3.org/1999/xlink" content-type="doi" xlink:type="simple">10.3897/zookeys.1161.93754.figure30</object-id><object-id xmlns:xlink="http://www.w3.org/1999/xlink" content-type="arpha" xlink:type="simple">2D206BC9-8DA4-551F-854E-0E7FBEC97E10</object-id><label>Figure 30.</label><caption><p><italic><tp:taxon-name><tp:taxon-name-part taxon-name-part-type="genus" reg="Batzella">Batzella</tp:taxon-name-part><tp:taxon-name-part taxon-name-part-type="species" reg="rubra">rubra</tp:taxon-name-part></tp:taxon-name></italic>, 90 m deep. Specimen observed on the photo of sample DFH9-13A.</p></caption><graphic xmlns:xlink="http://www.w3.org/1999/xlink" xlink:href="zookeys-1161-001_article-93754__-g030.jpg" position="float" orientation="portrait" xlink:type="simple" id="oo_848704.jpg"><uri content-type="original_file" xlink:type="simple">https://binary.pensoft.net/fig/848704</uri></graphic></fig></tp:treatment-sec><tp:treatment-sec sec-type="Similar species" id="SECID0EAIBI"><title>Similar species.</title><p>The sponge can be confused with other red encrusting species, but the particular ‘dripping’ morphology of the dermal canals makes them easy to distinguish.</p></tp:treatment-sec><tp:treatment-sec sec-type="distribution" id="SECID0EFIBI"><title>Distribution and abundance.</title><p>This species is reported from shallow reefs in Cuba and Bahamas. This is the first report for the species at mesophotic reefs. At <abbrev xmlns:xlink="http://www.w3.org/1999/xlink" xlink:title="Flower Garden Banks National Marine Sanctuary" id="ABBRID0ELIBI" xlink:type="simple">FGBNMS</abbrev> the specimen on the photograph was found at east Flower Garden Bank and the species has rare to moderate abundance at ten other sites.</p></tp:treatment-sec><tp:treatment-sec sec-type="ecology" id="SECID0EPIBI"><title>Ecology.</title><p>Coralline algae reefs, algal nodules, lower mesophotic reefs.</p></tp:treatment-sec><tp:treatment-sec sec-type="Identification" id="SECID0EUIBI"><title>Identification.</title><p>MCD.</p></tp:treatment-sec><tp:treatment-sec sec-type="Reference" id="SECID0EZIBI"><title>Reference.</title><p><xref ref-type="bibr" rid="B2">Alcolado 1984</xref>; <xref ref-type="bibr" rid="B74">Zea et al. 2014</xref>.</p></tp:treatment-sec><ref-list><ref id="B2"><mixed-citation xmlns:xlink="http://www.w3.org/1999/xlink" xlink:type="simple"><person-group><name name-style="western"><surname>Alcolado</surname><given-names>PM</given-names></name></person-group> (<year>1984</year>) <article-title>Nuevas especies de esponjas encontradas en Cuba.</article-title><source>Poeyana</source><volume>271</volume>: <fpage>1</fpage>–<lpage>22</lpage>. [New species of sponges from Cuba]</mixed-citation></ref><ref id="B74"><mixed-citation xmlns:xlink="http://www.w3.org/1999/xlink" xlink:type="simple"><person-group><name name-style="western"><surname>Zea</surname><given-names>S</given-names></name><name name-style="western"><surname>Henkel</surname><given-names>TP</given-names></name><name name-style="western"><surname>Pawlik</surname><given-names>JR</given-names></name></person-group> (<year>2014</year>) The Sponge Guide: a picture guide to Caribbean sponges (3<sup>rd</sup> Edn.). <ext-link xlink:type="simple" ext-link-type="uri" xlink:href="http://www.spongeguide.org">www.spongeguide.org</ext-link></mixed-citation></ref></ref-list></tp:taxon-treatment>
