# Supplementary material for: ﻿An annotated and illustrated identification guide to common mesophotic reef sponges (Porifera, Demospongiae, Hexactinellida, and Homoscleromorpha) inhabiting Flower Garden Banks National Marine Sanctuary and vicinities
Source: Zookeys. 2023 May 11;1161:1–68. doi: 10.3897/zookeys.1161.93754 (PMC10208736; doi:10.3897/zookeys.1161.93754)
Supplement: XML Treatment for Batzella cf. rubra [file zookeys.1161.93754-treatment29.xml]

<!DOCTYPE tp:taxon-treatment
  PUBLIC "-//TaxonX//DTD Taxonomic Treatment Publishing DTD v0 20100105//EN" "tax-treatment-NSO.dtd">
<tp:taxon-treatment xmlns:tp="http://www.plazi.org/taxpub"><tp:treatment-meta><kwd-group><label>Taxon classification</label><kwd>
                  <named-content content-type="kingdom">Animalia</named-content>
                </kwd><kwd>
                  <named-content content-type="order">Poecilosclerida</named-content>
                </kwd><kwd>
                  <named-content content-type="family">Chondropsidae</named-content>
                </kwd></kwd-group><mixed-citation publication-type="journal"><person-group><name><surname>Díaz</surname><given-names>Maria Cristina</given-names></name><name><surname>Nuttall</surname><given-names>Marissa</given-names></name><name><surname>Pomponi</surname><given-names>Shirley A.</given-names></name><name><surname>Rützler</surname><given-names>Klaus</given-names></name><name><surname>Klontz</surname><given-names>Sarah</given-names></name><name><surname>Adams</surname><given-names>Christi</given-names></name><name><surname>Hickerson</surname><given-names>Emma L.</given-names></name><name><surname>Schmahl</surname><given-names>G. P.</given-names></name></person-group><article-title>﻿An annotated and illustrated identification guide to common mesophotic reef sponges (<tp:taxon-name><tp:taxon-name-part taxon-name-part-type="phylum">Porifera</tp:taxon-name-part></tp:taxon-name>, <tp:taxon-name><tp:taxon-name-part taxon-name-part-type="class">Demospongiae</tp:taxon-name-part></tp:taxon-name>, <tp:taxon-name><tp:taxon-name-part taxon-name-part-type="class">Hexactinellida</tp:taxon-name-part></tp:taxon-name>, and <tp:taxon-name><tp:taxon-name-part taxon-name-part-type="class">Homoscleromorpha</tp:taxon-name-part></tp:taxon-name>) inhabiting Flower Garden Banks National Marine Sanctuary and vicinities</article-title><source>Zookeys</source><day>11</day><month>05</month><year>2023</year><volume>1161</volume><fpage>1</fpage><lpage>68</lpage><pub-id pub-id-type="doi">10.3897/zookeys.1161.93754</pub-id></mixed-citation></tp:treatment-meta><tp:nomenclature><label>﻿</label><tp:taxon-name>
                <object-id xmlns:xlink="http://www.w3.org/1999/xlink" content-type="arpha" xlink:type="simple">406596E4-DF0B-510C-97DC-908D934C9F03</object-id>
                <tp:taxon-name-part taxon-name-part-type="genus" reg="Batzella">Batzella</tp:taxon-name-part>
                <tp:taxon-name-part taxon-name-part-type="uncertainty-rank">cf.</tp:taxon-name-part>
                <tp:taxon-name-part taxon-name-part-type="species" reg="rubra">rubra</tp:taxon-name-part>
              </tp:taxon-name><tp:taxon-authority>(Alcolado, 1984)</tp:taxon-authority><xref ref-type="fig" rid="F31">Fig. 31</xref></tp:nomenclature><tp:treatment-sec sec-type="Diagnostic features" id="SECID0ETKBI"><title>Diagnostic features.</title><p>Thinly encrusting sponge (1–10 mm thick) growing over dead coral. Orange to red color in life, black to purple in alcohol. The surface is smooth to bumpy with whitish branching dermal canals, and roundish papillae with two or three clumps of ostia. The cf. is due to the rounded papillae only described for <italic><tp:taxon-name><tp:taxon-name-part taxon-name-part-type="genus" reg="Batzella">Batzella</tp:taxon-name-part><tp:taxon-name-part taxon-name-part-type="species" reg="mollis">mollis</tp:taxon-name-part></tp:taxon-name></italic>, a species found at the “Juan Fernandez and Desventuradas islands” off the Chilean Pacific coast.</p><fig id="F31" position="float" orientation="portrait"><object-id xmlns:xlink="http://www.w3.org/1999/xlink" content-type="doi" xlink:type="simple">10.3897/zookeys.1161.93754.figure31</object-id><object-id xmlns:xlink="http://www.w3.org/1999/xlink" content-type="arpha" xlink:type="simple">6210A3C6-D0D9-59AC-94EB-8DC228FA50E1</object-id><label>Figure 31.</label><caption><p><tp:taxon-name><tp:taxon-name-part taxon-name-part-type="genus" reg="Batzella">Batzella</tp:taxon-name-part><tp:taxon-name-part taxon-name-part-type="uncertainty-rank">cf.</tp:taxon-name-part><tp:taxon-name-part taxon-name-part-type="species" reg="rubra">rubra</tp:taxon-name-part></tp:taxon-name>, 70 m deep. Sample DFH9-6F.</p></caption><graphic xmlns:xlink="http://www.w3.org/1999/xlink" xlink:href="zookeys-1161-001_article-93754__-g031.jpg" position="float" orientation="portrait" xlink:type="simple" id="oo_848705.jpg"><uri content-type="original_file" xlink:type="simple">https://binary.pensoft.net/fig/848705</uri></graphic></fig></tp:treatment-sec><tp:treatment-sec sec-type="Similar species" id="SECID0E5LBI"><title>Similar species.</title><p><xref ref-type="bibr" rid="B17">Esteves et al. (2018)</xref> describe three tropical western Atlantic <italic><tp:taxon-name><tp:taxon-name-part taxon-name-part-type="genus" reg="Batzella">Batzella</tp:taxon-name-part></tp:taxon-name></italic><abbrev xmlns:xlink="http://www.w3.org/1999/xlink" xlink:title="species in plural" id="ABBRID0EPMBI" xlink:type="simple">spp</abbrev>: <italic><tp:taxon-name><tp:taxon-name-part taxon-name-part-type="genus" reg="Batzella">Batzella</tp:taxon-name-part><tp:taxon-name-part taxon-name-part-type="species" reg="rubra">rubra</tp:taxon-name-part></tp:taxon-name></italic> (deep orange-red, smooth), <italic><tp:taxon-name><tp:taxon-name-part taxon-name-part-type="genus" reg="Batzella">Batzella</tp:taxon-name-part><tp:taxon-name-part taxon-name-part-type="species" reg="ficus">ficus</tp:taxon-name-part></tp:taxon-name></italic> (dark brown), and <italic><tp:taxon-name><tp:taxon-name-part taxon-name-part-type="genus" reg="Batzella">Batzella</tp:taxon-name-part><tp:taxon-name-part taxon-name-part-type="species" reg="cataniresis">cataniresis</tp:taxon-name-part></tp:taxon-name></italic> (yellow). <italic><tp:taxon-name><tp:taxon-name-part taxon-name-part-type="genus" reg="Monanchora">Monanchora</tp:taxon-name-part><tp:taxon-name-part taxon-name-part-type="species" reg="arbuscula">arbuscula</tp:taxon-name-part></tp:taxon-name></italic> in its orange morphotype can be confused with <tp:taxon-name><tp:taxon-name-part taxon-name-part-type="genus" reg="Batzella">Batzella</tp:taxon-name-part><tp:taxon-name-part taxon-name-part-type="uncertainty-rank">cf.</tp:taxon-name-part><tp:taxon-name-part taxon-name-part-type="species" reg="rubra">rubra</tp:taxon-name-part></tp:taxon-name>.</p></tp:treatment-sec><tp:treatment-sec sec-type="distribution" id="SECID0EMOBI"><title>Distribution and abundance.</title><p>This is the first record from mesophotic reefs. At <abbrev xmlns:xlink="http://www.w3.org/1999/xlink" xlink:title="Flower Garden Banks National Marine Sanctuary" id="ABBRID0ESOBI" xlink:type="simple">FGBNMS</abbrev> the species has been recorded with rare to low abundance (1–10) in three localities.</p></tp:treatment-sec><tp:treatment-sec sec-type="ecology" id="SECID0EWOBI"><title>Ecology.</title><p>Coralline algae reefs, algal nodules, lower mesophotic reefs.</p></tp:treatment-sec><tp:treatment-sec sec-type="Identification" id="SECID0E2OBI"><title>Identification.</title><p>KR, SK, CA, MCD.</p></tp:treatment-sec><tp:treatment-sec sec-type="References" id="SECID0EAPBI"><title>References.</title><p><xref ref-type="bibr" rid="B2">Alcolado 1984</xref>; <xref ref-type="bibr" rid="B17">Esteves et al. 2018</xref>.</p></tp:treatment-sec><ref-list><ref id="B17"><mixed-citation xmlns:xlink="http://www.w3.org/1999/xlink" xlink:type="simple"><person-group><name name-style="western"><surname>Esteves</surname><given-names>EL</given-names></name><name name-style="western"><surname>de Paula</surname><given-names>TS</given-names></name><name name-style="western"><surname>Lerner</surname><given-names>C</given-names></name><name name-style="western"><surname>Lôbo-Hajdu</surname><given-names>G</given-names></name><name name-style="western"><surname>Hajdu</surname><given-names>E</given-names></name></person-group> (<year>2018</year>) <article-title>Morphological and molecular systematics of the ‘<italic><tp:taxon-name><tp:taxon-name-part taxon-name-part-type="genus">Monanchora</tp:taxon-name-part><tp:taxon-name-part taxon-name-part-type="species">arbuscula</tp:taxon-name-part></tp:taxon-name></italic> complex’ (<tp:taxon-name><tp:taxon-name-part taxon-name-part-type="order">Poecilosclerida</tp:taxon-name-part></tp:taxon-name> : <tp:taxon-name><tp:taxon-name-part taxon-name-part-type="family">Crambeidae</tp:taxon-name-part></tp:taxon-name>), with the description of five new species and a biogeographic discussion of the genus in the Tropical Western Atlantic.</article-title><source>Invertebrate Systematics</source><volume>32</volume>(<issue>2</issue>): <fpage>457</fpage>–<lpage>503</lpage>. <ext-link xlink:type="simple" ext-link-type="doi" xlink:href="10.1071/IS16088">https://doi.org/10.1071/IS16088</ext-link></mixed-citation></ref><ref id="B2"><mixed-citation xmlns:xlink="http://www.w3.org/1999/xlink" xlink:type="simple"><person-group><name name-style="western"><surname>Alcolado</surname><given-names>PM</given-names></name></person-group> (<year>1984</year>) <article-title>Nuevas especies de esponjas encontradas en Cuba.</article-title><source>Poeyana</source><volume>271</volume>: <fpage>1</fpage>–<lpage>22</lpage>. [New species of sponges from Cuba]</mixed-citation></ref></ref-list></tp:taxon-treatment>
