# Supplementary material for: ﻿An annotated and illustrated identification guide to common mesophotic reef sponges (Porifera, Demospongiae, Hexactinellida, and Homoscleromorpha) inhabiting Flower Garden Banks National Marine Sanctuary and vicinities
Source: Zookeys. 2023 May 11;1161:1–68. doi: 10.3897/zookeys.1161.93754 (PMC10208736; doi:10.3897/zookeys.1161.93754)
Supplement: XML Treatment for Clathria [file zookeys.1161.93754-treatment30.xml]

<!DOCTYPE tp:taxon-treatment
  PUBLIC "-//TaxonX//DTD Taxonomic Treatment Publishing DTD v0 20100105//EN" "tax-treatment-NSO.dtd">
<tp:taxon-treatment xmlns:tp="http://www.plazi.org/taxpub"><tp:treatment-meta><kwd-group><label>Taxon classification</label><kwd>
                  <named-content content-type="kingdom">Animalia</named-content>
                </kwd><kwd>
                  <named-content content-type="order">Poecilosclerida</named-content>
                </kwd><kwd>
                  <named-content content-type="family">Microcionidae</named-content>
                </kwd></kwd-group><mixed-citation publication-type="journal"><person-group><name><surname>Díaz</surname><given-names>Maria Cristina</given-names></name><name><surname>Nuttall</surname><given-names>Marissa</given-names></name><name><surname>Pomponi</surname><given-names>Shirley A.</given-names></name><name><surname>Rützler</surname><given-names>Klaus</given-names></name><name><surname>Klontz</surname><given-names>Sarah</given-names></name><name><surname>Adams</surname><given-names>Christi</given-names></name><name><surname>Hickerson</surname><given-names>Emma L.</given-names></name><name><surname>Schmahl</surname><given-names>G. P.</given-names></name></person-group><article-title>﻿An annotated and illustrated identification guide to common mesophotic reef sponges (<tp:taxon-name><tp:taxon-name-part taxon-name-part-type="phylum">Porifera</tp:taxon-name-part></tp:taxon-name>, <tp:taxon-name><tp:taxon-name-part taxon-name-part-type="class">Demospongiae</tp:taxon-name-part></tp:taxon-name>, <tp:taxon-name><tp:taxon-name-part taxon-name-part-type="class">Hexactinellida</tp:taxon-name-part></tp:taxon-name>, and <tp:taxon-name><tp:taxon-name-part taxon-name-part-type="class">Homoscleromorpha</tp:taxon-name-part></tp:taxon-name>) inhabiting Flower Garden Banks National Marine Sanctuary and vicinities</article-title><source>Zookeys</source><day>11</day><month>05</month><year>2023</year><volume>1161</volume><fpage>1</fpage><lpage>68</lpage><pub-id pub-id-type="doi">10.3897/zookeys.1161.93754</pub-id></mixed-citation></tp:treatment-meta><tp:nomenclature><label>﻿</label><tp:taxon-name>
                <object-id xmlns:xlink="http://www.w3.org/1999/xlink" content-type="arpha" xlink:type="simple">44071E3B-7257-5C2D-9CEA-575F8E964B59</object-id>
                <tp:taxon-name-part taxon-name-part-type="genus" reg="Clathria">Clathria</tp:taxon-name-part>
              </tp:taxon-name><tp:taxon-authority>sp. 1</tp:taxon-authority><xref ref-type="fig" rid="F32">Fig. 32</xref></tp:nomenclature><tp:treatment-sec sec-type="Diagnostic features" id="SECID0EFRBI"><title>Diagnostic features.</title><p>Massive with short, protruding, flattened, digitate branches, forming a roundish bush. Colored red in life. Surface minutely porous and with a translucent veil (dermis). Oscula not visible. This species belongs to the genus <italic><tp:taxon-name><tp:taxon-name-part taxon-name-part-type="genus" reg="Clathria">Clathria</tp:taxon-name-part></tp:taxon-name></italic>; however, species identifications require spicule analysis.</p><fig id="F32" position="float" orientation="portrait"><object-id xmlns:xlink="http://www.w3.org/1999/xlink" content-type="doi" xlink:type="simple">10.3897/zookeys.1161.93754.figure32</object-id><object-id xmlns:xlink="http://www.w3.org/1999/xlink" content-type="arpha" xlink:type="simple">BBC3C826-DFEF-5693-B963-F675EEB9F332</object-id><label>Figure 32.</label><caption><p><italic><tp:taxon-name><tp:taxon-name-part taxon-name-part-type="genus" reg="Clathria">Clathria</tp:taxon-name-part></tp:taxon-name></italic> sp. 1, 63 m deep. Photo code SP03.</p></caption><graphic xmlns:xlink="http://www.w3.org/1999/xlink" xlink:href="zookeys-1161-001_article-93754__-g032.jpg" position="float" orientation="portrait" xlink:type="simple" id="oo_848706.jpg"><uri content-type="original_file" xlink:type="simple">https://binary.pensoft.net/fig/848706</uri></graphic></fig></tp:treatment-sec><tp:treatment-sec sec-type="Similar species" id="SECID0EGSBI"><title>Similar species.</title><p>Several branching bushy <italic><tp:taxon-name><tp:taxon-name-part taxon-name-part-type="genus" reg="Clathria">Clathria</tp:taxon-name-part></tp:taxon-name></italic> species are described by <xref ref-type="bibr" rid="B21">Gomez (2014)</xref>. Few of those species have been photographed alive, and their appearance changes dramatically once they are taken out of the water.</p></tp:treatment-sec><tp:treatment-sec sec-type="distribution" id="SECID0EXSBI"><title>Distribution and abundance.</title><p>Arborescent <italic><tp:taxon-name><tp:taxon-name-part taxon-name-part-type="genus" reg="Clathria">Clathria</tp:taxon-name-part></tp:taxon-name></italic> species are diverse and well-known from the Gulf of Mexico (<xref ref-type="bibr" rid="B21">Gomez 2014</xref>). At the <abbrev xmlns:xlink="http://www.w3.org/1999/xlink" xlink:title="Flower Garden Banks National Marine Sanctuary" id="ABBRID0EITBI" xlink:type="simple">FGBNMS</abbrev> this species has been documented on mesophotic depths at three sites.</p></tp:treatment-sec><tp:treatment-sec sec-type="ecology" id="SECID0EMTBI"><title>Ecology.</title><p>Sandy substrates.</p></tp:treatment-sec><tp:treatment-sec sec-type="Identification" id="SECID0ERTBI"><title>Identification.</title><p>KR, SK, CA, MCD.</p></tp:treatment-sec><tp:treatment-sec sec-type="Reference" id="SECID0EWTBI"><title>Reference.</title><p><xref ref-type="bibr" rid="B21">Gomez 2014</xref>.</p></tp:treatment-sec><ref-list><ref id="B21"><mixed-citation xmlns:xlink="http://www.w3.org/1999/xlink" xlink:type="simple"><person-group><name name-style="western"><surname>Gómez</surname><given-names>P</given-names></name></person-group> (<year>2014</year>) <article-title>The genus <italic><tp:taxon-name><tp:taxon-name-part taxon-name-part-type="genus">Clathria</tp:taxon-name-part></tp:taxon-name></italic> from the Gulf of Mexico and Mexican Caribbean, with redescription and resurrection of <italic><tp:taxon-name><tp:taxon-name-part taxon-name-part-type="genus">Clathria</tp:taxon-name-part><tp:taxon-name-part taxon-name-part-type="species">carteri</tp:taxon-name-part></tp:taxon-name></italic> (<tp:taxon-name><tp:taxon-name-part taxon-name-part-type="order">Poecilosclerida</tp:taxon-name-part></tp:taxon-name>: <tp:taxon-name><tp:taxon-name-part taxon-name-part-type="family">Microcionidae</tp:taxon-name-part></tp:taxon-name>).</article-title><source>Zootaxa</source><volume>3790</volume>(<issue>1</issue>): <fpage>51</fpage>–<lpage>085</lpage>. <ext-link xlink:type="simple" ext-link-type="doi" xlink:href="10.11646/zootaxa.3790.1.3">https://doi.org/10.11646/zootaxa.3790.1.3</ext-link></mixed-citation></ref></ref-list></tp:taxon-treatment>
