# Supplementary material for: ﻿An annotated and illustrated identification guide to common mesophotic reef sponges (Porifera, Demospongiae, Hexactinellida, and Homoscleromorpha) inhabiting Flower Garden Banks National Marine Sanctuary and vicinities
Source: Zookeys. 2023 May 11;1161:1–68. doi: 10.3897/zookeys.1161.93754 (PMC10208736; doi:10.3897/zookeys.1161.93754)
Supplement: XML Treatment for Halichondria [file zookeys.1161.93754-treatment31.xml]

<!DOCTYPE tp:taxon-treatment
  PUBLIC "-//TaxonX//DTD Taxonomic Treatment Publishing DTD v0 20100105//EN" "tax-treatment-NSO.dtd">
<tp:taxon-treatment xmlns:tp="http://www.plazi.org/taxpub"><tp:treatment-meta><kwd-group><label>Taxon classification</label><kwd>
                  <named-content content-type="kingdom">Animalia</named-content>
                </kwd><kwd>
                  <named-content content-type="order">Suberitida</named-content>
                </kwd><kwd>
                  <named-content content-type="family">Halichondriidae</named-content>
                </kwd></kwd-group><mixed-citation publication-type="journal"><person-group><name><surname>Díaz</surname><given-names>Maria Cristina</given-names></name><name><surname>Nuttall</surname><given-names>Marissa</given-names></name><name><surname>Pomponi</surname><given-names>Shirley A.</given-names></name><name><surname>Rützler</surname><given-names>Klaus</given-names></name><name><surname>Klontz</surname><given-names>Sarah</given-names></name><name><surname>Adams</surname><given-names>Christi</given-names></name><name><surname>Hickerson</surname><given-names>Emma L.</given-names></name><name><surname>Schmahl</surname><given-names>G. P.</given-names></name></person-group><article-title>﻿An annotated and illustrated identification guide to common mesophotic reef sponges (<tp:taxon-name><tp:taxon-name-part taxon-name-part-type="phylum">Porifera</tp:taxon-name-part></tp:taxon-name>, <tp:taxon-name><tp:taxon-name-part taxon-name-part-type="class">Demospongiae</tp:taxon-name-part></tp:taxon-name>, <tp:taxon-name><tp:taxon-name-part taxon-name-part-type="class">Hexactinellida</tp:taxon-name-part></tp:taxon-name>, and <tp:taxon-name><tp:taxon-name-part taxon-name-part-type="class">Homoscleromorpha</tp:taxon-name-part></tp:taxon-name>) inhabiting Flower Garden Banks National Marine Sanctuary and vicinities</article-title><source>Zookeys</source><day>11</day><month>05</month><year>2023</year><volume>1161</volume><fpage>1</fpage><lpage>68</lpage><pub-id pub-id-type="doi">10.3897/zookeys.1161.93754</pub-id></mixed-citation></tp:treatment-meta><tp:nomenclature><label>﻿</label><tp:taxon-name>
                <object-id xmlns:xlink="http://www.w3.org/1999/xlink" content-type="arpha" xlink:type="simple">E917EA9A-2CA3-549F-8215-D191992CD878</object-id>
                <tp:taxon-name-part taxon-name-part-type="genus" reg="Halichondria">Halichondria</tp:taxon-name-part>
              </tp:taxon-name><tp:taxon-authority>sp. 1</tp:taxon-authority><xref ref-type="fig" rid="F33">Fig. 33</xref></tp:nomenclature><tp:treatment-sec sec-type="Diagnostic features" id="SECID0EXVBI"><title>Diagnostic features.</title><p>Massive to thick encrusting, or globular to lobate with lobes ≤ 15 cm high. Yellow orange sponge alive, tan pinkish in alcohol. The surface is rugose to verrucose, with deep grooves and holes &lt; 0.5 mm wide; the deep grooves, where thin ectosome is absent, have a feathery appearance. Oscula 0.5–2 cm wide, with a yellow membranous collar that is 5–8 mm high when the oscula are fully open. Compressible in consistency.</p><fig id="F33" position="float" orientation="portrait"><object-id xmlns:xlink="http://www.w3.org/1999/xlink" content-type="doi" xlink:type="simple">10.3897/zookeys.1161.93754.figure33</object-id><object-id xmlns:xlink="http://www.w3.org/1999/xlink" content-type="arpha" xlink:type="simple">F8094D45-0195-5914-8107-E796226C91F2</object-id><label>Figure 33.</label><caption><p><italic><tp:taxon-name><tp:taxon-name-part taxon-name-part-type="genus" reg="Halichondria">Halichondria</tp:taxon-name-part></tp:taxon-name></italic> sp. 1, 60–80 m deep. Samples DFH9-11D, DFH9-12D, DFH9-14E, DFH9-3E.</p></caption><graphic xmlns:xlink="http://www.w3.org/1999/xlink" xlink:href="zookeys-1161-001_article-93754__-g033.jpg" position="float" orientation="portrait" xlink:type="simple" id="oo_848707.jpg"><uri content-type="original_file" xlink:type="simple">https://binary.pensoft.net/fig/848707</uri></graphic></fig></tp:treatment-sec><tp:treatment-sec sec-type="Similar species" id="SECID0EQWBI"><title>Similar species.</title><p><italic><tp:taxon-name><tp:taxon-name-part taxon-name-part-type="genus" reg="Myrmekioderma">Myrmekioderma</tp:taxon-name-part><tp:taxon-name-part taxon-name-part-type="species" reg="rea">rea</tp:taxon-name-part></tp:taxon-name></italic> when it grows as a thick massive crust, and massive lobate <italic><tp:taxon-name><tp:taxon-name-part taxon-name-part-type="genus" reg="Axynissa">Axynissa</tp:taxon-name-part><tp:taxon-name-part taxon-name-part-type="species" reg="ambrosia">ambrosia</tp:taxon-name-part></tp:taxon-name></italic> can be easily confused with this species. Its spicules (oxea in a wide size range) and surface features are unique among the <tp:taxon-name><tp:taxon-name-part taxon-name-part-type="family">Halichondriidae</tp:taxon-name-part></tp:taxon-name>.</p></tp:treatment-sec><tp:treatment-sec sec-type="distribution" id="SECID0ERXBI"><title>Distribution and abundance.</title><p>The sponge is common at <abbrev xmlns:xlink="http://www.w3.org/1999/xlink" xlink:title="Flower Garden Banks National Marine Sanctuary" id="ABBRID0EXXBI" xlink:type="simple">FGBNMS</abbrev> on mesophotic habitats between 55–73 m. This is an undescribed species. The species occurs at four sites with rare to medium abundance (1–100).</p></tp:treatment-sec><tp:treatment-sec sec-type="ecology" id="SECID0E2XBI"><title>Ecology.</title><p>Coralline algae reefs, algal nodules, lower mesophotic reefs.</p></tp:treatment-sec><tp:treatment-sec sec-type="Identification" id="SECID0EAYBI"><title>Identification.</title><p>CA, SWK, MCD.</p></tp:treatment-sec><tp:treatment-sec sec-type="References" id="SECID0EFYBI"><title>References.</title><p><xref ref-type="bibr" rid="B14">Díaz et al. 1993</xref>; <xref ref-type="bibr" rid="B74">Zea et al. 2014</xref>.</p></tp:treatment-sec><ref-list><ref id="B14"><mixed-citation xmlns:xlink="http://www.w3.org/1999/xlink" xlink:type="simple"><person-group><name name-style="western"><surname>Díaz</surname><given-names>MC</given-names></name><name name-style="western"><surname>Pomponi</surname><given-names>SA</given-names></name><name name-style="western"><surname>van Soest</surname><given-names>RWM</given-names></name></person-group> (<year>1993</year>) <article-title>A systematic revision of the central West Atlantic <tp:taxon-name><tp:taxon-name-part taxon-name-part-type="order">Halichondrida</tp:taxon-name-part></tp:taxon-name> (<tp:taxon-name><tp:taxon-name-part taxon-name-part-type="class">Demospongiae</tp:taxon-name-part></tp:taxon-name>, <tp:taxon-name><tp:taxon-name-part taxon-name-part-type="phylum">Porifera</tp:taxon-name-part></tp:taxon-name>). Part III: Description of valid species.</article-title> In: <person-group><name name-style="western"><surname>Uriz</surname><given-names>MJ</given-names></name><name name-style="western"><surname>Rützler</surname><given-names>K</given-names></name></person-group> (<role>Eds</role>) <issue-title>Recent advances in ecology and systematics of sponges.</issue-title><source>Scientia Marina 57(4)</source>, <fpage>283</fpage>–<lpage>306</lpage>.</mixed-citation></ref><ref id="B74"><mixed-citation xmlns:xlink="http://www.w3.org/1999/xlink" xlink:type="simple"><person-group><name name-style="western"><surname>Zea</surname><given-names>S</given-names></name><name name-style="western"><surname>Henkel</surname><given-names>TP</given-names></name><name name-style="western"><surname>Pawlik</surname><given-names>JR</given-names></name></person-group> (<year>2014</year>) The Sponge Guide: a picture guide to Caribbean sponges (3<sup>rd</sup> Edn.). <ext-link xlink:type="simple" ext-link-type="uri" xlink:href="http://www.spongeguide.org">www.spongeguide.org</ext-link></mixed-citation></ref></ref-list></tp:taxon-treatment>
