# Supplementary material for: ﻿An annotated and illustrated identification guide to common mesophotic reef sponges (Porifera, Demospongiae, Hexactinellida, and Homoscleromorpha) inhabiting Flower Garden Banks National Marine Sanctuary and vicinities
Source: Zookeys. 2023 May 11;1161:1–68. doi: 10.3897/zookeys.1161.93754 (PMC10208736; doi:10.3897/zookeys.1161.93754)
Supplement: XML Treatment for Topsentia bahamensis [file zookeys.1161.93754-treatment32.xml]

<!DOCTYPE tp:taxon-treatment
  PUBLIC "-//TaxonX//DTD Taxonomic Treatment Publishing DTD v0 20100105//EN" "tax-treatment-NSO.dtd">
<tp:taxon-treatment xmlns:tp="http://www.plazi.org/taxpub"><tp:treatment-meta><kwd-group><label>Taxon classification</label><kwd>
                  <named-content content-type="kingdom">Animalia</named-content>
                </kwd><kwd>
                  <named-content content-type="order">Suberitida</named-content>
                </kwd><kwd>
                  <named-content content-type="family">Halichondriidae</named-content>
                </kwd></kwd-group><mixed-citation publication-type="journal"><person-group><name><surname>Díaz</surname><given-names>Maria Cristina</given-names></name><name><surname>Nuttall</surname><given-names>Marissa</given-names></name><name><surname>Pomponi</surname><given-names>Shirley A.</given-names></name><name><surname>Rützler</surname><given-names>Klaus</given-names></name><name><surname>Klontz</surname><given-names>Sarah</given-names></name><name><surname>Adams</surname><given-names>Christi</given-names></name><name><surname>Hickerson</surname><given-names>Emma L.</given-names></name><name><surname>Schmahl</surname><given-names>G. P.</given-names></name></person-group><article-title>﻿An annotated and illustrated identification guide to common mesophotic reef sponges (<tp:taxon-name><tp:taxon-name-part taxon-name-part-type="phylum">Porifera</tp:taxon-name-part></tp:taxon-name>, <tp:taxon-name><tp:taxon-name-part taxon-name-part-type="class">Demospongiae</tp:taxon-name-part></tp:taxon-name>, <tp:taxon-name><tp:taxon-name-part taxon-name-part-type="class">Hexactinellida</tp:taxon-name-part></tp:taxon-name>, and <tp:taxon-name><tp:taxon-name-part taxon-name-part-type="class">Homoscleromorpha</tp:taxon-name-part></tp:taxon-name>) inhabiting Flower Garden Banks National Marine Sanctuary and vicinities</article-title><source>Zookeys</source><day>11</day><month>05</month><year>2023</year><volume>1161</volume><fpage>1</fpage><lpage>68</lpage><pub-id pub-id-type="doi">10.3897/zookeys.1161.93754</pub-id></mixed-citation></tp:treatment-meta><tp:nomenclature><label>﻿</label><tp:taxon-name>
                <object-id xmlns:xlink="http://www.w3.org/1999/xlink" content-type="arpha" xlink:type="simple">BE2358C2-9274-5628-8654-0806FBBE998D</object-id>
                <tp:taxon-name-part taxon-name-part-type="genus" reg="Topsentia">Topsentia</tp:taxon-name-part>
                <tp:taxon-name-part taxon-name-part-type="species" reg="bahamensis">bahamensis</tp:taxon-name-part>
              </tp:taxon-name><tp:taxon-authority>Díaz, van Soest &amp; Pomponi, 1993</tp:taxon-authority><xref ref-type="fig" rid="F34">Fig. 34</xref></tp:nomenclature><tp:treatment-sec sec-type="Diagnostic features" id="SECID0E3ZBI"><title>Diagnostic features.</title><p>Massive, columnar shape with round or blunt tip (10 cm high, 2–4 cm in diameter). The sponge is red-brown externally and tan internally in living sponges. The surface is smooth visually with a sandpaper feel. Five dispersed oscula (1–3 mm in diameter). Very firm in consistency, but crumbly.</p><fig id="F34" position="float" orientation="portrait"><object-id xmlns:xlink="http://www.w3.org/1999/xlink" content-type="doi" xlink:type="simple">10.3897/zookeys.1161.93754.figure34</object-id><object-id xmlns:xlink="http://www.w3.org/1999/xlink" content-type="arpha" xlink:type="simple">D1B04080-C9D4-55BA-8558-D1860BE6AD24</object-id><label>Figure 34.</label><caption><p><italic><tp:taxon-name><tp:taxon-name-part taxon-name-part-type="genus" reg="Topsentia">Topsentia</tp:taxon-name-part><tp:taxon-name-part taxon-name-part-type="species" reg="bahamensis">bahamensis</tp:taxon-name-part></tp:taxon-name></italic>, 60 m deep. Sample DFH9-11F.</p></caption><graphic xmlns:xlink="http://www.w3.org/1999/xlink" xlink:href="zookeys-1161-001_article-93754__-g034.jpg" position="float" orientation="portrait" xlink:type="simple" id="oo_848708.jpg"><uri content-type="original_file" xlink:type="simple">https://binary.pensoft.net/fig/848708</uri></graphic></fig></tp:treatment-sec><tp:treatment-sec sec-type="Similar species" id="SECID0EZ1BI"><title>Similar species.</title><p><italic><tp:taxon-name><tp:taxon-name-part taxon-name-part-type="genus" reg="Topsentia">Topsentia</tp:taxon-name-part><tp:taxon-name-part taxon-name-part-type="species" reg="ophirhaphidites">ophirhaphidites</tp:taxon-name-part></tp:taxon-name></italic>, which has deformed small oxea added to the larger oxea. Petrosiids in general by their reddish brown color and hard brittle consistency. Spicule study needed to distinguish it.</p></tp:treatment-sec><tp:treatment-sec sec-type="distribution" id="SECID0EK2BI"><title>Distribution and abundance.</title><p>Currently reported from shallow reefs in southern <abbrev xmlns:xlink="http://www.w3.org/1999/xlink" xlink:title="Gulf of Mexico" id="ABBRID0EQ2BI" xlink:type="simple">GOM</abbrev> in northern Yucatan and Belize, and at mesophotic depths in the Bahamas and northwestern <abbrev xmlns:xlink="http://www.w3.org/1999/xlink" xlink:title="Gulf of Mexico" id="ABBRID0EU2BI" xlink:type="simple">GOM</abbrev> at the <abbrev xmlns:xlink="http://www.w3.org/1999/xlink" xlink:title="Flower Garden Banks National Marine Sanctuary" id="ABBRID0EY2BI" xlink:type="simple">FGBNMS</abbrev>.</p></tp:treatment-sec><tp:treatment-sec sec-type="ecology" id="SECID0E32BI"><title>Ecology.</title><p>Coralline algae reefs, algal nodules.</p></tp:treatment-sec><tp:treatment-sec sec-type="Identification" id="SECID0EB3BI"><title>Identification.</title><p>CA, SWK, MCD.</p></tp:treatment-sec><tp:treatment-sec sec-type="Reference" id="SECID0EG3BI"><title>Reference.</title><p><xref ref-type="bibr" rid="B14">Díaz et al. (1993)</xref>.</p></tp:treatment-sec><ref-list><ref id="B14"><mixed-citation xmlns:xlink="http://www.w3.org/1999/xlink" xlink:type="simple"><person-group><name name-style="western"><surname>Díaz</surname><given-names>MC</given-names></name><name name-style="western"><surname>Pomponi</surname><given-names>SA</given-names></name><name name-style="western"><surname>van Soest</surname><given-names>RWM</given-names></name></person-group> (<year>1993</year>) <article-title>A systematic revision of the central West Atlantic <tp:taxon-name><tp:taxon-name-part taxon-name-part-type="order">Halichondrida</tp:taxon-name-part></tp:taxon-name> (<tp:taxon-name><tp:taxon-name-part taxon-name-part-type="class">Demospongiae</tp:taxon-name-part></tp:taxon-name>, <tp:taxon-name><tp:taxon-name-part taxon-name-part-type="phylum">Porifera</tp:taxon-name-part></tp:taxon-name>). Part III: Description of valid species.</article-title> In: <person-group><name name-style="western"><surname>Uriz</surname><given-names>MJ</given-names></name><name name-style="western"><surname>Rützler</surname><given-names>K</given-names></name></person-group> (<role>Eds</role>) <issue-title>Recent advances in ecology and systematics of sponges.</issue-title><source>Scientia Marina 57(4)</source>, <fpage>283</fpage>–<lpage>306</lpage>.</mixed-citation></ref></ref-list></tp:taxon-treatment>
