# Supplementary material for: ﻿An annotated and illustrated identification guide to common mesophotic reef sponges (Porifera, Demospongiae, Hexactinellida, and Homoscleromorpha) inhabiting Flower Garden Banks National Marine Sanctuary and vicinities
Source: Zookeys. 2023 May 11;1161:1–68. doi: 10.3897/zookeys.1161.93754 (PMC10208736; doi:10.3897/zookeys.1161.93754)
Supplement: XML Treatment for Rhizaxinella clava [file zookeys.1161.93754-treatment33.xml]

<!DOCTYPE tp:taxon-treatment
  PUBLIC "-//TaxonX//DTD Taxonomic Treatment Publishing DTD v0 20100105//EN" "tax-treatment-NSO.dtd">
<tp:taxon-treatment xmlns:tp="http://www.plazi.org/taxpub"><tp:treatment-meta><kwd-group><label>Taxon classification</label><kwd>
                  <named-content content-type="kingdom">Animalia</named-content>
                </kwd><kwd>
                  <named-content content-type="order">Suberitida</named-content>
                </kwd><kwd>
                  <named-content content-type="family">Suberitidae</named-content>
                </kwd></kwd-group><mixed-citation publication-type="journal"><person-group><name><surname>Díaz</surname><given-names>Maria Cristina</given-names></name><name><surname>Nuttall</surname><given-names>Marissa</given-names></name><name><surname>Pomponi</surname><given-names>Shirley A.</given-names></name><name><surname>Rützler</surname><given-names>Klaus</given-names></name><name><surname>Klontz</surname><given-names>Sarah</given-names></name><name><surname>Adams</surname><given-names>Christi</given-names></name><name><surname>Hickerson</surname><given-names>Emma L.</given-names></name><name><surname>Schmahl</surname><given-names>G. P.</given-names></name></person-group><article-title>﻿An annotated and illustrated identification guide to common mesophotic reef sponges (<tp:taxon-name><tp:taxon-name-part taxon-name-part-type="phylum">Porifera</tp:taxon-name-part></tp:taxon-name>, <tp:taxon-name><tp:taxon-name-part taxon-name-part-type="class">Demospongiae</tp:taxon-name-part></tp:taxon-name>, <tp:taxon-name><tp:taxon-name-part taxon-name-part-type="class">Hexactinellida</tp:taxon-name-part></tp:taxon-name>, and <tp:taxon-name><tp:taxon-name-part taxon-name-part-type="class">Homoscleromorpha</tp:taxon-name-part></tp:taxon-name>) inhabiting Flower Garden Banks National Marine Sanctuary and vicinities</article-title><source>Zookeys</source><day>11</day><month>05</month><year>2023</year><volume>1161</volume><fpage>1</fpage><lpage>68</lpage><pub-id pub-id-type="doi">10.3897/zookeys.1161.93754</pub-id></mixed-citation></tp:treatment-meta><tp:nomenclature><label>﻿</label><tp:taxon-name>
                <object-id xmlns:xlink="http://www.w3.org/1999/xlink" content-type="arpha" xlink:type="simple">901A8312-621D-5079-8A3E-98056BB7A961</object-id>
                <tp:taxon-name-part taxon-name-part-type="genus" reg="Rhizaxinella">Rhizaxinella</tp:taxon-name-part>
                <tp:taxon-name-part taxon-name-part-type="species" reg="clava">clava</tp:taxon-name-part>
              </tp:taxon-name><tp:taxon-authority>(Schmidt, 1870)</tp:taxon-authority><xref ref-type="fig" rid="F35">Fig. 35</xref></tp:nomenclature><tp:treatment-sec sec-type="Diagnostic features" id="SECID0EL5BI"><title>Diagnostic features.</title><p>The “corn dog sponge”. A pale brown, clavate, stipitate sponge (15 cm in total length) with a long thin peduncle (2 mm in diameter at attachment area) and an upper globose soft body (1 cm in diameter at its thickest part). The surface is very smooth and velvety. The apical oscule is slit-shaped and has a collared membrane visible in the <italic>in-situ</italic> photograph. The sponge is firm but slightly compressible.</p><fig id="F35" position="float" orientation="portrait"><object-id xmlns:xlink="http://www.w3.org/1999/xlink" content-type="doi" xlink:type="simple">10.3897/zookeys.1161.93754.figure35</object-id><object-id xmlns:xlink="http://www.w3.org/1999/xlink" content-type="arpha" xlink:type="simple">641CDABB-E6F0-5318-B40A-0F867CEB7203</object-id><label>Figure 35.</label><caption><p><italic><tp:taxon-name><tp:taxon-name-part taxon-name-part-type="genus" reg="Rhizaxinella">Rhizaxinella</tp:taxon-name-part><tp:taxon-name-part taxon-name-part-type="species" reg="clava">clava</tp:taxon-name-part></tp:taxon-name></italic>, 106 m deep. Samples DFH6-42-4, DFH8-5A.</p></caption><graphic xmlns:xlink="http://www.w3.org/1999/xlink" xlink:href="zookeys-1161-001_article-93754__-g035.jpg" position="float" orientation="portrait" xlink:type="simple" id="oo_848709.jpg"><uri content-type="original_file" xlink:type="simple">https://binary.pensoft.net/fig/848709</uri></graphic></fig></tp:treatment-sec><tp:treatment-sec sec-type="Similar species" id="SECID0EL6BI"><title>Similar species.</title><p>The “corn dog sponge” is similar externally to the “lollipop sponge”, <italic><tp:taxon-name><tp:taxon-name-part taxon-name-part-type="genus" reg="Stylocordyla">Stylocordyla</tp:taxon-name-part><tp:taxon-name-part taxon-name-part-type="species" reg="chupachups">chupachups</tp:taxon-name-part></tp:taxon-name></italic> and to other members of the family <tp:taxon-name><tp:taxon-name-part taxon-name-part-type="family">Stylocordylidae</tp:taxon-name-part></tp:taxon-name>, which are mostly present in cold deep waters.</p></tp:treatment-sec><tp:treatment-sec sec-type="distribution" id="SECID0EBACI"><title>Distribution and abundance.</title><p>Currently reported at mesophotic depths in the Florida Keys, Guyana, Surinam, and northwestern <abbrev xmlns:xlink="http://www.w3.org/1999/xlink" xlink:title="Gulf of Mexico" id="ABBRID0EHACI" xlink:type="simple">GOM</abbrev> at the <abbrev xmlns:xlink="http://www.w3.org/1999/xlink" xlink:title="Flower Garden Banks National Marine Sanctuary" id="ABBRID0ELACI" xlink:type="simple">FGBNMS</abbrev>. At <abbrev xmlns:xlink="http://www.w3.org/1999/xlink" xlink:title="Flower Garden Banks National Marine Sanctuary" id="ABBRID0EPACI" xlink:type="simple">FGBNMS</abbrev> the species is widespread, occurring at 15 sites with abundance from rare to very common (1–100+).</p></tp:treatment-sec><tp:treatment-sec sec-type="ecology" id="SECID0ETACI"><title>Ecology.</title><p>Coralline algae reefs, silted lower mesophotic reefs.</p></tp:treatment-sec><tp:treatment-sec sec-type="Identification" id="SECID0EYACI"><title>Identification.</title><p>KR, CA, SWK, MCD.</p></tp:treatment-sec><tp:treatment-sec sec-type="Reference" id="SECID0E4ACI"><title>Reference.</title><p><xref ref-type="bibr" rid="B43">Pomponi et al. 2019</xref>; <xref ref-type="bibr" rid="B63">van Soest 2017</xref>.</p></tp:treatment-sec><ref-list><ref id="B43"><mixed-citation xmlns:xlink="http://www.w3.org/1999/xlink" xlink:type="simple"><person-group><name name-style="western"><surname>Pomponi</surname><given-names>SA</given-names></name><name name-style="western"><surname>Díaz</surname><given-names>MC</given-names></name><name name-style="western"><surname>van Soest</surname><given-names>RWM</given-names></name><name name-style="western"><surname>Bell</surname><given-names>LJ</given-names></name><name name-style="western"><surname>Busutil</surname><given-names>L</given-names></name><name name-style="western"><surname>Gochfeld</surname><given-names>DJ</given-names></name><name name-style="western"><surname>Kelly</surname><given-names>M</given-names></name><name name-style="western"><surname>Slattery</surname><given-names>M</given-names></name></person-group> (<year>2019</year>) <article-title>Sponges.</article-title> In: <person-group><name name-style="western"><surname>Loya</surname><given-names>Y</given-names></name><name name-style="western"><surname>Puglise</surname><given-names>KA</given-names></name><name name-style="western"><surname>Bridge</surname><given-names>T</given-names></name></person-group> (<role>Eds</role>) <issue-title>Mesophotic Coral Ecosystems of the World.</issue-title><source>Springer, New York</source>, <fpage>563</fpage>–<lpage>588</lpage>. <ext-link xlink:type="simple" ext-link-type="doi" xlink:href="10.1007/978-3-319-92735-0_32">https://doi.org/10.1007/978-3-319-92735-0_32</ext-link></mixed-citation></ref><ref id="B63"><mixed-citation xmlns:xlink="http://www.w3.org/1999/xlink" xlink:type="simple"><person-group><name name-style="western"><surname>van Soest</surname><given-names>RWM</given-names></name></person-group> (<year>2017</year>) <article-title>Sponges of the Guyana Shelf.</article-title><source>Zootaxa</source><volume>4217</volume>(<issue>1</issue>): <fpage>1</fpage>–<lpage>225</lpage>. <ext-link xlink:type="simple" ext-link-type="doi" xlink:href="10.11646/zootaxa.4217.1.1">https://doi.org/10.11646/zootaxa.4217.1.1</ext-link></mixed-citation></ref></ref-list></tp:taxon-treatment>
