# Supplementary material for: ﻿An annotated and illustrated identification guide to common mesophotic reef sponges (Porifera, Demospongiae, Hexactinellida, and Homoscleromorpha) inhabiting Flower Garden Banks National Marine Sanctuary and vicinities
Source: Zookeys. 2023 May 11;1161:1–68. doi: 10.3897/zookeys.1161.93754 (PMC10208736; doi:10.3897/zookeys.1161.93754)
Supplement: XML Treatment for Corallistes typus [file zookeys.1161.93754-treatment34.xml]

<!DOCTYPE tp:taxon-treatment
  PUBLIC "-//TaxonX//DTD Taxonomic Treatment Publishing DTD v0 20100105//EN" "tax-treatment-NSO.dtd">
<tp:taxon-treatment xmlns:tp="http://www.plazi.org/taxpub"><tp:treatment-meta><kwd-group><label>Taxon classification</label><kwd>
                  <named-content content-type="kingdom">Animalia</named-content>
                </kwd><kwd>
                  <named-content content-type="order">Tetractinellida</named-content>
                </kwd><kwd>
                  <named-content content-type="family">Corallistidae</named-content>
                </kwd></kwd-group><mixed-citation publication-type="journal"><person-group><name><surname>Díaz</surname><given-names>Maria Cristina</given-names></name><name><surname>Nuttall</surname><given-names>Marissa</given-names></name><name><surname>Pomponi</surname><given-names>Shirley A.</given-names></name><name><surname>Rützler</surname><given-names>Klaus</given-names></name><name><surname>Klontz</surname><given-names>Sarah</given-names></name><name><surname>Adams</surname><given-names>Christi</given-names></name><name><surname>Hickerson</surname><given-names>Emma L.</given-names></name><name><surname>Schmahl</surname><given-names>G. P.</given-names></name></person-group><article-title>﻿An annotated and illustrated identification guide to common mesophotic reef sponges (<tp:taxon-name><tp:taxon-name-part taxon-name-part-type="phylum">Porifera</tp:taxon-name-part></tp:taxon-name>, <tp:taxon-name><tp:taxon-name-part taxon-name-part-type="class">Demospongiae</tp:taxon-name-part></tp:taxon-name>, <tp:taxon-name><tp:taxon-name-part taxon-name-part-type="class">Hexactinellida</tp:taxon-name-part></tp:taxon-name>, and <tp:taxon-name><tp:taxon-name-part taxon-name-part-type="class">Homoscleromorpha</tp:taxon-name-part></tp:taxon-name>) inhabiting Flower Garden Banks National Marine Sanctuary and vicinities</article-title><source>Zookeys</source><day>11</day><month>05</month><year>2023</year><volume>1161</volume><fpage>1</fpage><lpage>68</lpage><pub-id pub-id-type="doi">10.3897/zookeys.1161.93754</pub-id></mixed-citation></tp:treatment-meta><tp:nomenclature><label>﻿</label><tp:taxon-name>
                <object-id xmlns:xlink="http://www.w3.org/1999/xlink" content-type="arpha" xlink:type="simple">06D99CA1-8B51-5CFE-9E41-1FD49498E401</object-id>
                <tp:taxon-name-part taxon-name-part-type="genus" reg="Corallistes">Corallistes</tp:taxon-name-part>
                <tp:taxon-name-part taxon-name-part-type="species" reg="typus">typus</tp:taxon-name-part>
              </tp:taxon-name><tp:taxon-authority>(Schmidt, 1870)</tp:taxon-authority><xref ref-type="fig" rid="F36">Fig. 36</xref></tp:nomenclature><tp:treatment-sec sec-type="Diagnostic features" id="SECID0EPDCI"><title>Diagnostic features.</title><p>Small cups or plates, with undulating rims, walls 1–3 cm thick, usually with a thick peduncle. Brown with faintly pink tinges. The surface is smooth, with rims sometimes covered by sediment. Oscula not visible.</p><fig id="F36" position="float" orientation="portrait"><object-id xmlns:xlink="http://www.w3.org/1999/xlink" content-type="doi" xlink:type="simple">10.3897/zookeys.1161.93754.figure36</object-id><object-id xmlns:xlink="http://www.w3.org/1999/xlink" content-type="arpha" xlink:type="simple">AABCB707-1732-51F9-914C-C3FEE37B8E39</object-id><label>Figure 36.</label><caption><p><italic>In-situ</italic> photo of <italic><tp:taxon-name><tp:taxon-name-part taxon-name-part-type="genus" reg="Corallistes">Corallistes</tp:taxon-name-part><tp:taxon-name-part taxon-name-part-type="species" reg="typus">typus</tp:taxon-name-part></tp:taxon-name></italic>, 60–108 m deep. Samples GFOE3-23G, DFH8-10B.</p></caption><graphic xmlns:xlink="http://www.w3.org/1999/xlink" xlink:href="zookeys-1161-001_article-93754__-g036.jpg" position="float" orientation="portrait" xlink:type="simple" id="oo_848710.jpg"><uri content-type="original_file" xlink:type="simple">https://binary.pensoft.net/fig/848710</uri></graphic></fig></tp:treatment-sec><tp:treatment-sec sec-type="Similar species" id="SECID0EOECI"><title>Similar species.</title><p>An integrative study of 247 “lithistid” samples from the tropical western Atlantic (<xref ref-type="bibr" rid="B54">Schuster et al. 2021</xref>) encounters possibly six different undescribed species of <italic><tp:taxon-name><tp:taxon-name-part taxon-name-part-type="genus" reg="Corallistes">Corallistes</tp:taxon-name-part></tp:taxon-name></italic>, similar to <italic><tp:taxon-name><tp:taxon-name-part taxon-name-part-type="genus" reg="Corallistes">C.</tp:taxon-name-part><tp:taxon-name-part taxon-name-part-type="species" reg="typus">typus</tp:taxon-name-part></tp:taxon-name></italic>. Species of the genus <italic><tp:taxon-name><tp:taxon-name-part taxon-name-part-type="genus" reg="Neophrissospongia">Neophrissospongia</tp:taxon-name-part></tp:taxon-name></italic> have a similar appearance to this species.</p></tp:treatment-sec><tp:treatment-sec sec-type="distribution" id="SECID0ERFCI"><title>Distribution and abundance.</title><p>Southern, eastern, and northern Caribbean, Florida, and Bahamas 61–914 m deep (<xref ref-type="bibr" rid="B42">Pomponi et al. 2001</xref>). Abundances increase from 150 m to 900 m deep. At <abbrev xmlns:xlink="http://www.w3.org/1999/xlink" xlink:title="Flower Garden Banks National Marine Sanctuary" id="ABBRID0E2FCI" xlink:type="simple">FGBNMS</abbrev> the species is widespread at 17 sites with low to medium abundance (2–100).</p></tp:treatment-sec><tp:treatment-sec sec-type="ecology" id="SECID0E6FCI"><title>Ecology.</title><p>Coralline algae reefs, lower mesophotic reefs.</p></tp:treatment-sec><tp:treatment-sec sec-type="Ideentification" id="SECID0EEGCI"><title>Ideentification.</title><p>KR, CA, SWK.</p></tp:treatment-sec><tp:treatment-sec sec-type="References" id="SECID0EJGCI"><title>References.</title><p><xref ref-type="bibr" rid="B65">van Soest and Stentoft 1988</xref>; <xref ref-type="bibr" rid="B54">Schuster et al. 2021</xref>.</p></tp:treatment-sec><ref-list><ref id="B54"><mixed-citation xmlns:xlink="http://www.w3.org/1999/xlink" xlink:type="simple"><person-group><name name-style="western"><surname>Schuster</surname><given-names>A</given-names></name><name name-style="western"><surname>Pomponi</surname><given-names>SA</given-names></name><name name-style="western"><surname>Pisera</surname><given-names>A</given-names></name><name name-style="western"><surname>Cárdenas</surname><given-names>P</given-names></name><name name-style="western"><surname>Kelly</surname><given-names>M</given-names></name><name name-style="western"><surname>Wörheide</surname><given-names>G</given-names></name><name name-style="western"><surname>Erpenbeck</surname><given-names>D</given-names></name></person-group> (<year>2021</year>) Systematics of ‘lithistid’ tetractinellid demosponges from the Tropical Western Atlantic-implications for phylodiversity and bathymetric distribution. PeerJ 9: e10775. <ext-link xlink:type="simple" ext-link-type="doi" xlink:href="10.7717/peerj.10775">https://doi.org/10.7717/peerj.10775</ext-link></mixed-citation></ref><ref id="B42"><mixed-citation xmlns:xlink="http://www.w3.org/1999/xlink" xlink:type="simple"><person-group><name name-style="western"><surname>Pomponi</surname><given-names>SA</given-names></name><name name-style="western"><surname>Kelly</surname><given-names>M</given-names></name><name name-style="western"><surname>Reed</surname><given-names>JK</given-names></name><name name-style="western"><surname>Wright</surname><given-names>AE</given-names></name></person-group> (<year>2001</year>) <article-title>Diversity and bathymetric distribution of lithistid sponges in the tropical western Atlantic.</article-title><source>Bulletin of the Biological Society of Washington</source><volume>10</volume>: <fpage>344</fpage>–<lpage>353</lpage>.</mixed-citation></ref><ref id="B65"><mixed-citation xmlns:xlink="http://www.w3.org/1999/xlink" xlink:type="simple"><person-group><name name-style="western"><surname>van Soest</surname><given-names>RWM</given-names></name><name name-style="western"><surname>Stentoft</surname><given-names>N</given-names></name></person-group> (<year>1988</year>) <article-title>Barbados Deep-Water Sponges.</article-title> In: <person-group><name name-style="western"><surname>Hummelinck</surname><given-names>PW</given-names></name><name name-style="western"><surname>Van der Steen</surname><given-names>LJ</given-names></name></person-group> (<role>Eds</role>) <issue-title>Uitgaven van de Natuurwetenschappelijke Studiekring voor Suriname en de Nederlandse Antillen.</issue-title><source>No. 122. Studies on the Fauna of Curaçao and other Caribbean Island 70(215)</source>, <fpage>1</fpage>–<lpage>175</lpage>.</mixed-citation></ref></ref-list></tp:taxon-treatment>
