# Supplementary material for: ﻿An annotated and illustrated identification guide to common mesophotic reef sponges (Porifera, Demospongiae, Hexactinellida, and Homoscleromorpha) inhabiting Flower Garden Banks National Marine Sanctuary and vicinities
Source: Zookeys. 2023 May 11;1161:1–68. doi: 10.3897/zookeys.1161.93754 (PMC10208736; doi:10.3897/zookeys.1161.93754)
Supplement: XML Treatment for Neophrissospongia cf. nolitangere [file zookeys.1161.93754-treatment35.xml]

<!DOCTYPE tp:taxon-treatment
  PUBLIC "-//TaxonX//DTD Taxonomic Treatment Publishing DTD v0 20100105//EN" "tax-treatment-NSO.dtd">
<tp:taxon-treatment xmlns:tp="http://www.plazi.org/taxpub"><tp:treatment-meta><kwd-group><label>Taxon classification</label><kwd>
                  <named-content content-type="kingdom">Animalia</named-content>
                </kwd><kwd>
                  <named-content content-type="order">Tetractinellida</named-content>
                </kwd><kwd>
                  <named-content content-type="family">Corallistidae</named-content>
                </kwd></kwd-group><mixed-citation publication-type="journal"><person-group><name><surname>Díaz</surname><given-names>Maria Cristina</given-names></name><name><surname>Nuttall</surname><given-names>Marissa</given-names></name><name><surname>Pomponi</surname><given-names>Shirley A.</given-names></name><name><surname>Rützler</surname><given-names>Klaus</given-names></name><name><surname>Klontz</surname><given-names>Sarah</given-names></name><name><surname>Adams</surname><given-names>Christi</given-names></name><name><surname>Hickerson</surname><given-names>Emma L.</given-names></name><name><surname>Schmahl</surname><given-names>G. P.</given-names></name></person-group><article-title>﻿An annotated and illustrated identification guide to common mesophotic reef sponges (<tp:taxon-name><tp:taxon-name-part taxon-name-part-type="phylum">Porifera</tp:taxon-name-part></tp:taxon-name>, <tp:taxon-name><tp:taxon-name-part taxon-name-part-type="class">Demospongiae</tp:taxon-name-part></tp:taxon-name>, <tp:taxon-name><tp:taxon-name-part taxon-name-part-type="class">Hexactinellida</tp:taxon-name-part></tp:taxon-name>, and <tp:taxon-name><tp:taxon-name-part taxon-name-part-type="class">Homoscleromorpha</tp:taxon-name-part></tp:taxon-name>) inhabiting Flower Garden Banks National Marine Sanctuary and vicinities</article-title><source>Zookeys</source><day>11</day><month>05</month><year>2023</year><volume>1161</volume><fpage>1</fpage><lpage>68</lpage><pub-id pub-id-type="doi">10.3897/zookeys.1161.93754</pub-id></mixed-citation></tp:treatment-meta><tp:nomenclature><label>﻿</label><tp:taxon-name>
                <object-id xmlns:xlink="http://www.w3.org/1999/xlink" content-type="arpha" xlink:type="simple">ECBD96F6-36BB-5310-A1C2-14348C1F77F6</object-id>
                <tp:taxon-name-part taxon-name-part-type="genus" reg="Neophrissospongia">Neophrissospongia</tp:taxon-name-part>
                <tp:taxon-name-part taxon-name-part-type="uncertainty-rank">cf.</tp:taxon-name-part>
                <tp:taxon-name-part taxon-name-part-type="species" reg="nolitangere">nolitangere</tp:taxon-name-part>
              </tp:taxon-name><tp:taxon-authority>Schmidt, 1870</tp:taxon-authority><xref ref-type="fig" rid="F37">Fig. 37</xref></tp:nomenclature><tp:treatment-sec sec-type="Diagnostic features" id="SECID0EGICI"><title>Diagnostic features.</title><p>Plate or ear-shaped sponges with 1–2 cm thick walls with rounded margins, and 8–12 cm across. Tan-brown, plate. The cf. denomination was given since minute oscula on inner surface (0.5–1 mm wide) and a pedicel described for <italic><tp:taxon-name><tp:taxon-name-part taxon-name-part-type="genus" reg="Neophrissospongia">Neophrissospongia</tp:taxon-name-part><tp:taxon-name-part taxon-name-part-type="species" reg="nolitangere">nolitangere</tp:taxon-name-part></tp:taxon-name></italic> were not seen in the image or during voucher analysis.</p><fig id="F37" position="float" orientation="portrait"><object-id xmlns:xlink="http://www.w3.org/1999/xlink" content-type="doi" xlink:type="simple">10.3897/zookeys.1161.93754.figure37</object-id><object-id xmlns:xlink="http://www.w3.org/1999/xlink" content-type="arpha" xlink:type="simple">86A5B330-28A5-5EDC-9A47-6A68ACACEEF1</object-id><label>Figure 37.</label><caption><p><tp:taxon-name><tp:taxon-name-part taxon-name-part-type="genus" reg="Neophrissospongia">Neophrissospongia</tp:taxon-name-part><tp:taxon-name-part taxon-name-part-type="uncertainty-rank">cf.</tp:taxon-name-part><tp:taxon-name-part taxon-name-part-type="species" reg="nolitangere">nolitangere</tp:taxon-name-part></tp:taxon-name>, 145 m deep. Sample GFOE3-1.</p></caption><graphic xmlns:xlink="http://www.w3.org/1999/xlink" xlink:href="zookeys-1161-001_article-93754__-g037.jpg" position="float" orientation="portrait" xlink:type="simple" id="oo_848711.jpg"><uri content-type="original_file" xlink:type="simple">https://binary.pensoft.net/fig/848711</uri></graphic></fig></tp:treatment-sec><tp:treatment-sec sec-type="Similar species" id="SECID0ERJCI"><title>Similar species.</title><p><italic><tp:taxon-name><tp:taxon-name-part taxon-name-part-type="genus" reg="Corallistes">Corallistes</tp:taxon-name-part><tp:taxon-name-part taxon-name-part-type="species" reg="typus">typus</tp:taxon-name-part></tp:taxon-name></italic> and other species from the same genus. <italic><tp:taxon-name><tp:taxon-name-part taxon-name-part-type="genus" reg="Neophrissospongia">Neophrissospongia</tp:taxon-name-part><tp:taxon-name-part taxon-name-part-type="species" reg="differs">differs</tp:taxon-name-part></tp:taxon-name></italic> from <italic><tp:taxon-name><tp:taxon-name-part taxon-name-part-type="genus" reg="Corallistes">Corallistes</tp:taxon-name-part></tp:taxon-name></italic> by the spiny or tuberculate nature of the dichotriaene top in the former, and the smooth nature on the later.</p></tp:treatment-sec><tp:treatment-sec sec-type="distribution" id="SECID0EUKCI"><title>Distribution and abundance.</title><p><italic><tp:taxon-name><tp:taxon-name-part taxon-name-part-type="genus" reg="Neophrissospongia">Neophrissospongia</tp:taxon-name-part><tp:taxon-name-part taxon-name-part-type="species" reg="nolitangere">nolitangere</tp:taxon-name-part></tp:taxon-name></italic> is common at deep waters from the eastern Atlantic, Azores and Mediterranean. <xref ref-type="bibr" rid="B54">Schuster et al. (2021)</xref> report at least 4 undescribed species of this genus in the tropical western Atlantic. This is the first report of the genus for the northwestern <abbrev xmlns:xlink="http://www.w3.org/1999/xlink" xlink:title="Gulf of Mexico" id="ABBRID0EJLCI" xlink:type="simple">GOM</abbrev>, at <abbrev xmlns:xlink="http://www.w3.org/1999/xlink" xlink:title="Flower Garden Banks National Marine Sanctuary" id="ABBRID0ENLCI" xlink:type="simple">FGBNMS</abbrev> seen once at one site.</p></tp:treatment-sec><tp:treatment-sec sec-type="ecology" id="SECID0ERLCI"><title>Ecology.</title><p>Algal nodules.</p></tp:treatment-sec><tp:treatment-sec sec-type="Identification" id="SECID0EWLCI"><title>Identification.</title><p>KR, CA, SWK, MCD.</p></tp:treatment-sec><tp:treatment-sec sec-type="References" id="SECID0E2LCI"><title>References.</title><p>Pissera and Levi 2002; <xref ref-type="bibr" rid="B54">Schuster et al. 2021</xref></p></tp:treatment-sec><ref-list><ref id="B54"><mixed-citation xmlns:xlink="http://www.w3.org/1999/xlink" xlink:type="simple"><person-group><name name-style="western"><surname>Schuster</surname><given-names>A</given-names></name><name name-style="western"><surname>Pomponi</surname><given-names>SA</given-names></name><name name-style="western"><surname>Pisera</surname><given-names>A</given-names></name><name name-style="western"><surname>Cárdenas</surname><given-names>P</given-names></name><name name-style="western"><surname>Kelly</surname><given-names>M</given-names></name><name name-style="western"><surname>Wörheide</surname><given-names>G</given-names></name><name name-style="western"><surname>Erpenbeck</surname><given-names>D</given-names></name></person-group> (<year>2021</year>) Systematics of ‘lithistid’ tetractinellid demosponges from the Tropical Western Atlantic-implications for phylodiversity and bathymetric distribution. PeerJ 9: e10775. <ext-link xlink:type="simple" ext-link-type="doi" xlink:href="10.7717/peerj.10775">https://doi.org/10.7717/peerj.10775</ext-link></mixed-citation></ref></ref-list></tp:taxon-treatment>
