# Supplementary material for: ﻿An annotated and illustrated identification guide to common mesophotic reef sponges (Porifera, Demospongiae, Hexactinellida, and Homoscleromorpha) inhabiting Flower Garden Banks National Marine Sanctuary and vicinities
Source: Zookeys. 2023 May 11;1161:1–68. doi: 10.3897/zookeys.1161.93754 (PMC10208736; doi:10.3897/zookeys.1161.93754)
Supplement: XML Treatment for Stellettinopsis cf. megastylifera [file zookeys.1161.93754-treatment36.xml]

<!DOCTYPE tp:taxon-treatment
  PUBLIC "-//TaxonX//DTD Taxonomic Treatment Publishing DTD v0 20100105//EN" "tax-treatment-NSO.dtd">
<tp:taxon-treatment xmlns:tp="http://www.plazi.org/taxpub"><tp:treatment-meta><kwd-group><label>Taxon classification</label><kwd>
                  <named-content content-type="kingdom">Animalia</named-content>
                </kwd><kwd>
                  <named-content content-type="order">Tetractinellida</named-content>
                </kwd><kwd>
                  <named-content content-type="family">Ancorinidae</named-content>
                </kwd></kwd-group><mixed-citation publication-type="journal"><person-group><name><surname>Díaz</surname><given-names>Maria Cristina</given-names></name><name><surname>Nuttall</surname><given-names>Marissa</given-names></name><name><surname>Pomponi</surname><given-names>Shirley A.</given-names></name><name><surname>Rützler</surname><given-names>Klaus</given-names></name><name><surname>Klontz</surname><given-names>Sarah</given-names></name><name><surname>Adams</surname><given-names>Christi</given-names></name><name><surname>Hickerson</surname><given-names>Emma L.</given-names></name><name><surname>Schmahl</surname><given-names>G. P.</given-names></name></person-group><article-title>﻿An annotated and illustrated identification guide to common mesophotic reef sponges (<tp:taxon-name><tp:taxon-name-part taxon-name-part-type="phylum">Porifera</tp:taxon-name-part></tp:taxon-name>, <tp:taxon-name><tp:taxon-name-part taxon-name-part-type="class">Demospongiae</tp:taxon-name-part></tp:taxon-name>, <tp:taxon-name><tp:taxon-name-part taxon-name-part-type="class">Hexactinellida</tp:taxon-name-part></tp:taxon-name>, and <tp:taxon-name><tp:taxon-name-part taxon-name-part-type="class">Homoscleromorpha</tp:taxon-name-part></tp:taxon-name>) inhabiting Flower Garden Banks National Marine Sanctuary and vicinities</article-title><source>Zookeys</source><day>11</day><month>05</month><year>2023</year><volume>1161</volume><fpage>1</fpage><lpage>68</lpage><pub-id pub-id-type="doi">10.3897/zookeys.1161.93754</pub-id></mixed-citation></tp:treatment-meta><tp:nomenclature><label>﻿</label><tp:taxon-name>
                <object-id xmlns:xlink="http://www.w3.org/1999/xlink" content-type="arpha" xlink:type="simple">2E5DACDB-AB95-5172-A69F-27A7A8CC1CB3</object-id>
                <tp:taxon-name-part taxon-name-part-type="genus" reg="Stellettinopsis">Stellettinopsis</tp:taxon-name-part>
                <tp:taxon-name-part taxon-name-part-type="uncertainty-rank">cf.</tp:taxon-name-part>
                <tp:taxon-name-part taxon-name-part-type="species" reg="megastylifera">megastylifera</tp:taxon-name-part>
              </tp:taxon-name><tp:taxon-authority>(Wintermann-Kilian &amp; Kilian, 1984)</tp:taxon-authority><xref ref-type="fig" rid="F38">Fig. 38</xref></tp:nomenclature><tp:treatment-sec sec-type="Diagnostic features" id="SECID0ELOCI"><title>Diagnostic features.</title><p>Round to massive sponge. Brownish gray to dirty white in color. The surface is prickly, hispid, feels like sandpaper; numerous holes ≤ 3–5 mm in diameter in sponge body. Few larger oscula 1–4 cm wide. Hard and dense in consistency. Species identity requires further analysis and comparative work (<xref ref-type="bibr" rid="B50">Sandes et al. 2020</xref>).</p><fig id="F38" position="float" orientation="portrait"><object-id xmlns:xlink="http://www.w3.org/1999/xlink" content-type="doi" xlink:type="simple">10.3897/zookeys.1161.93754.figure38</object-id><object-id xmlns:xlink="http://www.w3.org/1999/xlink" content-type="arpha" xlink:type="simple">755B58D3-2F88-5C66-9BDB-EE1E7D169E4B</object-id><label>Figure 38.</label><caption><p><tp:taxon-name><tp:taxon-name-part taxon-name-part-type="genus" reg="Stellettinopsis">Stellettinopsis</tp:taxon-name-part><tp:taxon-name-part taxon-name-part-type="uncertainty-rank">cf.</tp:taxon-name-part><tp:taxon-name-part taxon-name-part-type="species" reg="megastylifera">megastylifera</tp:taxon-name-part></tp:taxon-name>, 76 m deep. Samples DFH9-13C.</p></caption><graphic xmlns:xlink="http://www.w3.org/1999/xlink" xlink:href="zookeys-1161-001_article-93754__-g038.jpg" position="float" orientation="portrait" xlink:type="simple" id="oo_848712.jpg"><uri content-type="original_file" xlink:type="simple">https://binary.pensoft.net/fig/848712</uri></graphic></fig></tp:treatment-sec><tp:treatment-sec sec-type="distribution" id="SECID0EPPCI"><title>Distribution and abundance.</title><p>The species is reported from shallow depths growing on coral reefs, rocks, sand, or mangroves (3–25 m deep) in the Colombian Caribbean, Curacao, Panama, Belize, southern <abbrev xmlns:xlink="http://www.w3.org/1999/xlink" xlink:title="Gulf of Mexico" id="ABBRID0EVPCI" xlink:type="simple">GOM</abbrev>, and Dominican Republic. Rare species. This is the first report of this species for the north <abbrev xmlns:xlink="http://www.w3.org/1999/xlink" xlink:title="Gulf of Mexico" id="ABBRID0EZPCI" xlink:type="simple">GOM</abbrev> mesophotic. At <abbrev xmlns:xlink="http://www.w3.org/1999/xlink" xlink:title="Flower Garden Banks National Marine Sanctuary" id="ABBRID0E4PCI" xlink:type="simple">FGBNMS</abbrev>, moderate abundance at three sites.</p></tp:treatment-sec><tp:treatment-sec sec-type="ecology" id="SECID0EBQCI"><title>Ecology.</title><p>Coralline algae reefs, algal nodules.</p></tp:treatment-sec><tp:treatment-sec sec-type="Identification" id="SECID0EGQCI"><title>Identification.</title><p>SWK, CA, KR.</p></tp:treatment-sec><tp:treatment-sec sec-type="References" id="SECID0ELQCI"><title>References.</title><p><xref ref-type="bibr" rid="B50">Sandes et al. 2020</xref>; <xref ref-type="bibr" rid="B71">Wintermann-Kilian and Kilian 1984</xref>.</p></tp:treatment-sec><ref-list><ref id="B50"><mixed-citation xmlns:xlink="http://www.w3.org/1999/xlink" xlink:type="simple"><person-group><name name-style="western"><surname>Sandes</surname><given-names>J</given-names></name><name name-style="western"><surname>Lira</surname><given-names>J</given-names></name><name name-style="western"><surname>Pinheiro</surname><given-names>U</given-names></name><name name-style="western"><surname>Muricy</surname><given-names>G</given-names></name></person-group> (<year>2020</year>) <article-title>Taxonomy of <italic><tp:taxon-name><tp:taxon-name-part taxon-name-part-type="genus">Melophlus</tp:taxon-name-part></tp:taxon-name></italic> Thiele, 1899 and <italic><tp:taxon-name><tp:taxon-name-part taxon-name-part-type="genus">Stellettinopsis</tp:taxon-name-part></tp:taxon-name></italic> Carter, 1879, with description of two new species from Brazil (<tp:taxon-name><tp:taxon-name-part taxon-name-part-type="class">Demospongiae</tp:taxon-name-part></tp:taxon-name>: <tp:taxon-name><tp:taxon-name-part taxon-name-part-type="suborder">Astrophorina</tp:taxon-name-part></tp:taxon-name>).</article-title><source>Marine Biodiversity</source><volume>50</volume>(<issue>2</issue>): <fpage>1</fpage>–<lpage>24</lpage>. <ext-link xlink:type="simple" ext-link-type="doi" xlink:href="10.1007/s12526-019-01037-8">https://doi.org/10.1007/s12526-019-01037-8</ext-link></mixed-citation></ref><ref id="B71"><mixed-citation xmlns:xlink="http://www.w3.org/1999/xlink" xlink:type="simple"><person-group><name name-style="western"><surname>Wintermann-Kilian</surname><given-names>G</given-names></name><name name-style="western"><surname>Kilian</surname><given-names>EF</given-names></name></person-group> (<year>1984</year>) <article-title>Marine Sponges of the Region of Santa Marta (Colombia). Part II. <tp:taxon-name><tp:taxon-name-part taxon-name-part-type="order">Homosclerophorida</tp:taxon-name-part></tp:taxon-name>, <tp:taxon-name><tp:taxon-name-part taxon-name-part-type="order">Choristida</tp:taxon-name-part></tp:taxon-name>, <tp:taxon-name><tp:taxon-name-part taxon-name-part-type="order">Spirophorida</tp:taxon-name-part></tp:taxon-name>, <tp:taxon-name><tp:taxon-name-part taxon-name-part-type="order">Hadromerida</tp:taxon-name-part></tp:taxon-name>, Axinellida, <tp:taxon-name><tp:taxon-name-part taxon-name-part-type="order">Halichondrida</tp:taxon-name-part></tp:taxon-name>, <tp:taxon-name><tp:taxon-name-part taxon-name-part-type="order">Poecilosclerida</tp:taxon-name-part></tp:taxon-name>.</article-title><source>Studies on Neotropical Fauna and Environment</source><volume>19</volume>(<issue>3</issue>): <fpage>121</fpage>–<lpage>135</lpage>. <ext-link xlink:type="simple" ext-link-type="doi" xlink:href="10.1080/01650528409360650">https://doi.org/10.1080/01650528409360650</ext-link></mixed-citation></ref></ref-list></tp:taxon-treatment>
