# Supplementary material for: ﻿An annotated and illustrated identification guide to common mesophotic reef sponges (Porifera, Demospongiae, Hexactinellida, and Homoscleromorpha) inhabiting Flower Garden Banks National Marine Sanctuary and vicinities
Source: Zookeys. 2023 May 11;1161:1–68. doi: 10.3897/zookeys.1161.93754 (PMC10208736; doi:10.3897/zookeys.1161.93754)
Supplement: XML Treatment for Erylus alleni [file zookeys.1161.93754-treatment37.xml]

<!DOCTYPE tp:taxon-treatment
  PUBLIC "-//TaxonX//DTD Taxonomic Treatment Publishing DTD v0 20100105//EN" "tax-treatment-NSO.dtd">
<tp:taxon-treatment xmlns:tp="http://www.plazi.org/taxpub"><tp:treatment-meta><kwd-group><label>Taxon classification</label><kwd>
                  <named-content content-type="kingdom">Animalia</named-content>
                </kwd><kwd>
                  <named-content content-type="order">Tetractinellida</named-content>
                </kwd><kwd>
                  <named-content content-type="family">Geodiidae</named-content>
                </kwd></kwd-group><mixed-citation publication-type="journal"><person-group><name><surname>Díaz</surname><given-names>Maria Cristina</given-names></name><name><surname>Nuttall</surname><given-names>Marissa</given-names></name><name><surname>Pomponi</surname><given-names>Shirley A.</given-names></name><name><surname>Rützler</surname><given-names>Klaus</given-names></name><name><surname>Klontz</surname><given-names>Sarah</given-names></name><name><surname>Adams</surname><given-names>Christi</given-names></name><name><surname>Hickerson</surname><given-names>Emma L.</given-names></name><name><surname>Schmahl</surname><given-names>G. P.</given-names></name></person-group><article-title>﻿An annotated and illustrated identification guide to common mesophotic reef sponges (<tp:taxon-name><tp:taxon-name-part taxon-name-part-type="phylum">Porifera</tp:taxon-name-part></tp:taxon-name>, <tp:taxon-name><tp:taxon-name-part taxon-name-part-type="class">Demospongiae</tp:taxon-name-part></tp:taxon-name>, <tp:taxon-name><tp:taxon-name-part taxon-name-part-type="class">Hexactinellida</tp:taxon-name-part></tp:taxon-name>, and <tp:taxon-name><tp:taxon-name-part taxon-name-part-type="class">Homoscleromorpha</tp:taxon-name-part></tp:taxon-name>) inhabiting Flower Garden Banks National Marine Sanctuary and vicinities</article-title><source>Zookeys</source><day>11</day><month>05</month><year>2023</year><volume>1161</volume><fpage>1</fpage><lpage>68</lpage><pub-id pub-id-type="doi">10.3897/zookeys.1161.93754</pub-id></mixed-citation></tp:treatment-meta><tp:nomenclature><label>﻿</label><tp:taxon-name>
                <object-id xmlns:xlink="http://www.w3.org/1999/xlink" content-type="arpha" xlink:type="simple">6265C994-95D9-51C7-B278-E0ECBF0187BA</object-id>
                <tp:taxon-name-part taxon-name-part-type="genus" reg="Erylus">Erylus</tp:taxon-name-part>
                <tp:taxon-name-part taxon-name-part-type="species" reg="alleni">alleni</tp:taxon-name-part>
              </tp:taxon-name><tp:taxon-authority>de Laubenfels, 1934</tp:taxon-authority><xref ref-type="fig" rid="F39">Fig. 39</xref></tp:nomenclature><tp:treatment-sec sec-type="Diagnostic features" id="SECID0E4SCI"><title>Diagnostic features.</title><p>Stalks with heart-shaped tops (3–7 cm in height, 1–3 cm wide). Dark brown in color externally, tan internally. Very smooth surface. One or two oscula per stalk located at the tips (1–5 mm wide). The oscula continued by an atrium 1–2 cm deep. Dense in consistency.</p><fig id="F39" position="float" orientation="portrait"><object-id xmlns:xlink="http://www.w3.org/1999/xlink" content-type="doi" xlink:type="simple">10.3897/zookeys.1161.93754.figure39</object-id><object-id xmlns:xlink="http://www.w3.org/1999/xlink" content-type="arpha" xlink:type="simple">3F831097-2687-5D38-AD20-F0E1B9E9B4DB</object-id><label>Figure 39.</label><caption><p><italic><tp:taxon-name><tp:taxon-name-part taxon-name-part-type="genus" reg="Erylus">Erylus</tp:taxon-name-part><tp:taxon-name-part taxon-name-part-type="species" reg="alleni">alleni</tp:taxon-name-part></tp:taxon-name></italic>, 60 m deep. Samples DFH9-12E, DFH9-12F.</p></caption><graphic xmlns:xlink="http://www.w3.org/1999/xlink" xlink:href="zookeys-1161-001_article-93754__-g039.jpg" position="float" orientation="portrait" xlink:type="simple" id="oo_848713.jpg"><uri content-type="original_file" xlink:type="simple">https://binary.pensoft.net/fig/848713</uri></graphic></fig></tp:treatment-sec><tp:treatment-sec sec-type="Similar species" id="SECID0E1TCI"><title>Similar species.</title><p>The stalked growth form and certain spicule details (elliptical aspidasters, two categories of oxyasters) allow its differentiation with co-occurring similar species such as <italic><tp:taxon-name><tp:taxon-name-part taxon-name-part-type="genus" reg="Erylus">Erylus</tp:taxon-name-part><tp:taxon-name-part taxon-name-part-type="species" reg="goffrilleri">goffrilleri</tp:taxon-name-part></tp:taxon-name></italic> and <italic><tp:taxon-name><tp:taxon-name-part taxon-name-part-type="genus" reg="Erylus">Erylus</tp:taxon-name-part><tp:taxon-name-part taxon-name-part-type="species" reg="trisphaerus">trisphaerus</tp:taxon-name-part></tp:taxon-name></italic>.</p></tp:treatment-sec><tp:treatment-sec sec-type="distribution" id="SECID0EWUCI"><title>Distribution and abundance.</title><p>Mesophotic depths in Puerto Rico and Brazil. Rare species. This is the first report of this species for the <abbrev xmlns:xlink="http://www.w3.org/1999/xlink" xlink:title="Gulf of Mexico" id="ABBRID0E3UCI" xlink:type="simple">GOM</abbrev>, at <abbrev xmlns:xlink="http://www.w3.org/1999/xlink" xlink:title="Flower Garden Banks National Marine Sanctuary" id="ABBRID0EAVCI" xlink:type="simple">FGBNMS</abbrev> found with rare to low abundance (1–10) at 7 sites.</p></tp:treatment-sec><tp:treatment-sec sec-type="ecology" id="SECID0EEVCI"><title>Ecology.</title><p>Coralline algae reefs, algal nodules.</p></tp:treatment-sec><tp:treatment-sec sec-type="Identification" id="SECID0EJVCI"><title>Identification.</title><p>KR, CS, SWK, MCD.</p></tp:treatment-sec><tp:treatment-sec sec-type="Reference" id="SECID0EOVCI"><title>Reference.</title><p><xref ref-type="bibr" rid="B31">Mothes et al. 1999</xref>.</p></tp:treatment-sec><ref-list><ref id="B31"><mixed-citation xmlns:xlink="http://www.w3.org/1999/xlink" xlink:type="simple"><person-group><name name-style="western"><surname>Mothes</surname><given-names>B</given-names></name><name name-style="western"><surname>Lerner</surname><given-names>CB</given-names></name><name name-style="western"><surname>Silva</surname><given-names>CMM</given-names></name></person-group> (<year>1999</year>) <article-title>Revision of Brazilian <italic><tp:taxon-name><tp:taxon-name-part taxon-name-part-type="genus">Erylus</tp:taxon-name-part></tp:taxon-name></italic> (<tp:taxon-name><tp:taxon-name-part taxon-name-part-type="phylum">Porifera</tp:taxon-name-part></tp:taxon-name>: <tp:taxon-name><tp:taxon-name-part taxon-name-part-type="order">Astrophorida</tp:taxon-name-part></tp:taxon-name>: <tp:taxon-name><tp:taxon-name-part taxon-name-part-type="class">Demospongiae</tp:taxon-name-part></tp:taxon-name>) with description of a new species.</article-title> In: <person-group><name name-style="western"><surname>Hooper</surname><given-names>JNA</given-names></name></person-group> (<role>Ed.</role>) <issue-title>Origin and Outlook.</issue-title><source>Memoirs of the Queensland Museum</source><volume>44</volume>: <fpage>369</fpage>–<lpage>380</lpage>.</mixed-citation></ref></ref-list></tp:taxon-treatment>
