# Supplementary material for: ﻿An annotated and illustrated identification guide to common mesophotic reef sponges (Porifera, Demospongiae, Hexactinellida, and Homoscleromorpha) inhabiting Flower Garden Banks National Marine Sanctuary and vicinities
Source: Zookeys. 2023 May 11;1161:1–68. doi: 10.3897/zookeys.1161.93754 (PMC10208736; doi:10.3897/zookeys.1161.93754)
Supplement: XML Treatment for Erylus goffrilleri [file zookeys.1161.93754-treatment38.xml]

<!DOCTYPE tp:taxon-treatment
  PUBLIC "-//TaxonX//DTD Taxonomic Treatment Publishing DTD v0 20100105//EN" "tax-treatment-NSO.dtd">
<tp:taxon-treatment xmlns:tp="http://www.plazi.org/taxpub"><tp:treatment-meta><kwd-group><label>Taxon classification</label><kwd>
                  <named-content content-type="kingdom">Animalia</named-content>
                </kwd><kwd>
                  <named-content content-type="order">Tetractinellida</named-content>
                </kwd><kwd>
                  <named-content content-type="family">Geodiidae</named-content>
                </kwd></kwd-group><mixed-citation publication-type="journal"><person-group><name><surname>Díaz</surname><given-names>Maria Cristina</given-names></name><name><surname>Nuttall</surname><given-names>Marissa</given-names></name><name><surname>Pomponi</surname><given-names>Shirley A.</given-names></name><name><surname>Rützler</surname><given-names>Klaus</given-names></name><name><surname>Klontz</surname><given-names>Sarah</given-names></name><name><surname>Adams</surname><given-names>Christi</given-names></name><name><surname>Hickerson</surname><given-names>Emma L.</given-names></name><name><surname>Schmahl</surname><given-names>G. P.</given-names></name></person-group><article-title>﻿An annotated and illustrated identification guide to common mesophotic reef sponges (<tp:taxon-name><tp:taxon-name-part taxon-name-part-type="phylum">Porifera</tp:taxon-name-part></tp:taxon-name>, <tp:taxon-name><tp:taxon-name-part taxon-name-part-type="class">Demospongiae</tp:taxon-name-part></tp:taxon-name>, <tp:taxon-name><tp:taxon-name-part taxon-name-part-type="class">Hexactinellida</tp:taxon-name-part></tp:taxon-name>, and <tp:taxon-name><tp:taxon-name-part taxon-name-part-type="class">Homoscleromorpha</tp:taxon-name-part></tp:taxon-name>) inhabiting Flower Garden Banks National Marine Sanctuary and vicinities</article-title><source>Zookeys</source><day>11</day><month>05</month><year>2023</year><volume>1161</volume><fpage>1</fpage><lpage>68</lpage><pub-id pub-id-type="doi">10.3897/zookeys.1161.93754</pub-id></mixed-citation></tp:treatment-meta><tp:nomenclature><label>﻿</label><tp:taxon-name>
                <object-id xmlns:xlink="http://www.w3.org/1999/xlink" content-type="arpha" xlink:type="simple">793D67A4-66D4-53C3-AC27-D3743D9968D4</object-id>
                <tp:taxon-name-part taxon-name-part-type="genus" reg="Erylus">Erylus</tp:taxon-name-part>
                <tp:taxon-name-part taxon-name-part-type="species" reg="goffrilleri">goffrilleri</tp:taxon-name-part>
              </tp:taxon-name><tp:taxon-authority>Wiedenmayer, 1977</tp:taxon-authority><xref ref-type="fig" rid="F40">Fig. 40</xref></tp:nomenclature><tp:treatment-sec sec-type="Diagnostic features" id="SECID0EBXCI"><title>Diagnostic features.</title><p>Massive amorphous to lobate. Dark brown color that lightens towards the base of the lobes. Smooth surface, slight wrinkles when out of water. One apical oscule, on top of each lobe (4–8 mm wide), with a paler colored membrane. Compressible but dense in consistency, easily breakable.</p><fig id="F40" position="float" orientation="portrait"><object-id xmlns:xlink="http://www.w3.org/1999/xlink" content-type="doi" xlink:type="simple">10.3897/zookeys.1161.93754.figure40</object-id><object-id xmlns:xlink="http://www.w3.org/1999/xlink" content-type="arpha" xlink:type="simple">0E4FC4FB-8A36-546F-9C85-B763ECA9F239</object-id><label>Figure 40.</label><caption><p><italic><tp:taxon-name><tp:taxon-name-part taxon-name-part-type="genus" reg="Erylus">Erylus</tp:taxon-name-part><tp:taxon-name-part taxon-name-part-type="species" reg="goffrilleri">goffrilleri</tp:taxon-name-part></tp:taxon-name></italic> 69 m deep. Sample GFOE3-32.</p></caption><graphic xmlns:xlink="http://www.w3.org/1999/xlink" xlink:href="zookeys-1161-001_article-93754__-g040.jpg" position="float" orientation="portrait" xlink:type="simple" id="oo_848714.jpg"><uri content-type="original_file" xlink:type="simple">https://binary.pensoft.net/fig/848714</uri></graphic></fig></tp:treatment-sec><tp:treatment-sec sec-type="Similar species" id="SECID0E5XCI"><title>Similar species.</title><p>Several species of <italic><tp:taxon-name><tp:taxon-name-part taxon-name-part-type="genus" reg="Erylus">Erylus</tp:taxon-name-part></tp:taxon-name></italic> from the tropical western Atlantic are very similar in external appearance. The calthrop-like triaenes and the tylasters allows its distinction from co-occurring species.</p></tp:treatment-sec><tp:treatment-sec sec-type="distribution" id="SECID0ELYCI"><title>Distribution and abundance.</title><p>Reported in shallow and mesophotic reefs in the Bahamas and Jamaica. First report of this species for the <abbrev xmlns:xlink="http://www.w3.org/1999/xlink" xlink:title="Gulf of Mexico" id="ABBRID0ERYCI" xlink:type="simple">GOM</abbrev> at <abbrev xmlns:xlink="http://www.w3.org/1999/xlink" xlink:title="Flower Garden Banks National Marine Sanctuary" id="ABBRID0EVYCI" xlink:type="simple">FGBNMS</abbrev> region, found at low abundance (1–10), at Geyer Bank.</p></tp:treatment-sec><tp:treatment-sec sec-type="ecology" id="SECID0EZYCI"><title>Ecology.</title><p>Algal nodules.</p></tp:treatment-sec><tp:treatment-sec sec-type="Identification" id="SECID0E5YCI"><title>Identification.</title><p>KR, CS, SWK, MCD.</p></tp:treatment-sec><tp:treatment-sec sec-type="Reference" id="SECID0EDZCI"><title>Reference.</title><p><xref ref-type="bibr" rid="B70">Wiedenmayer 1977</xref>.</p></tp:treatment-sec><ref-list><ref id="B70"><mixed-citation xmlns:xlink="http://www.w3.org/1999/xlink" xlink:type="simple"><person-group><name name-style="western"><surname>Wiedenmayer</surname><given-names>F</given-names></name></person-group> (<year>1977</year>) <article-title>Shallow-water sponges of the Western Bahamas.</article-title><source>Experientia Supplementum</source><volume>28</volume>: <fpage>1</fpage>–<lpage>287</lpage>. [pls 1–43] <ext-link xlink:type="simple" ext-link-type="doi" xlink:href="10.1007/978-3-0348-5797-0">https://doi.org/10.1007/978-3-0348-5797-0</ext-link></mixed-citation></ref></ref-list></tp:taxon-treatment>
