# Supplementary material for: ﻿An annotated and illustrated identification guide to common mesophotic reef sponges (Porifera, Demospongiae, Hexactinellida, and Homoscleromorpha) inhabiting Flower Garden Banks National Marine Sanctuary and vicinities
Source: Zookeys. 2023 May 11;1161:1–68. doi: 10.3897/zookeys.1161.93754 (PMC10208736; doi:10.3897/zookeys.1161.93754)
Supplement: XML Treatment for Erylus trisphaerus [file zookeys.1161.93754-treatment39.xml]

<!DOCTYPE tp:taxon-treatment
  PUBLIC "-//TaxonX//DTD Taxonomic Treatment Publishing DTD v0 20100105//EN" "tax-treatment-NSO.dtd">
<tp:taxon-treatment xmlns:tp="http://www.plazi.org/taxpub"><tp:treatment-meta><kwd-group><label>Taxon classification</label><kwd>
                  <named-content content-type="kingdom">Animalia</named-content>
                </kwd><kwd>
                  <named-content content-type="order">Tetractinellida</named-content>
                </kwd><kwd>
                  <named-content content-type="family">Geodiidae</named-content>
                </kwd></kwd-group><mixed-citation publication-type="journal"><person-group><name><surname>Díaz</surname><given-names>Maria Cristina</given-names></name><name><surname>Nuttall</surname><given-names>Marissa</given-names></name><name><surname>Pomponi</surname><given-names>Shirley A.</given-names></name><name><surname>Rützler</surname><given-names>Klaus</given-names></name><name><surname>Klontz</surname><given-names>Sarah</given-names></name><name><surname>Adams</surname><given-names>Christi</given-names></name><name><surname>Hickerson</surname><given-names>Emma L.</given-names></name><name><surname>Schmahl</surname><given-names>G. P.</given-names></name></person-group><article-title>﻿An annotated and illustrated identification guide to common mesophotic reef sponges (<tp:taxon-name><tp:taxon-name-part taxon-name-part-type="phylum">Porifera</tp:taxon-name-part></tp:taxon-name>, <tp:taxon-name><tp:taxon-name-part taxon-name-part-type="class">Demospongiae</tp:taxon-name-part></tp:taxon-name>, <tp:taxon-name><tp:taxon-name-part taxon-name-part-type="class">Hexactinellida</tp:taxon-name-part></tp:taxon-name>, and <tp:taxon-name><tp:taxon-name-part taxon-name-part-type="class">Homoscleromorpha</tp:taxon-name-part></tp:taxon-name>) inhabiting Flower Garden Banks National Marine Sanctuary and vicinities</article-title><source>Zookeys</source><day>11</day><month>05</month><year>2023</year><volume>1161</volume><fpage>1</fpage><lpage>68</lpage><pub-id pub-id-type="doi">10.3897/zookeys.1161.93754</pub-id></mixed-citation></tp:treatment-meta><tp:nomenclature><label>﻿</label><tp:taxon-name>
                <object-id xmlns:xlink="http://www.w3.org/1999/xlink" content-type="arpha" xlink:type="simple">423E991C-3B9D-5C87-A56D-DC9CFB15F370</object-id>
                <tp:taxon-name-part taxon-name-part-type="genus" reg="Erylus">Erylus</tp:taxon-name-part>
                <tp:taxon-name-part taxon-name-part-type="species" reg="trisphaerus">trisphaerus</tp:taxon-name-part>
              </tp:taxon-name><tp:taxon-authority>(de Laubenfels, 1953)</tp:taxon-authority><xref ref-type="fig" rid="F41">Fig. 41</xref></tp:nomenclature><tp:treatment-sec sec-type="Diagnostic features" id="SECID0EW1CI"><title>Diagnostic features.</title><p>Massive amorphous to lobate, dark to paler brown. The surface is smooth with very small pores. Oscula on top of lobes, ≤ 1 cm wide, with a very thin brown membrane. Compressible and dense in consistency.</p><fig id="F41" position="float" orientation="portrait"><object-id xmlns:xlink="http://www.w3.org/1999/xlink" content-type="doi" xlink:type="simple">10.3897/zookeys.1161.93754.figure41</object-id><object-id xmlns:xlink="http://www.w3.org/1999/xlink" content-type="arpha" xlink:type="simple">C90BD110-60F1-5E64-BD75-D86ACC8A6759</object-id><label>Figure 41.</label><caption><p><italic><tp:taxon-name><tp:taxon-name-part taxon-name-part-type="genus" reg="Erylus">Erylus</tp:taxon-name-part><tp:taxon-name-part taxon-name-part-type="species" reg="trisphaerus">trisphaerus</tp:taxon-name-part></tp:taxon-name></italic>, 61 m deep. Sample DFH9-12G.</p></caption><graphic xmlns:xlink="http://www.w3.org/1999/xlink" xlink:href="zookeys-1161-001_article-93754__-g041.jpg" position="float" orientation="portrait" xlink:type="simple" id="oo_848715.jpg"><uri content-type="original_file" xlink:type="simple">https://binary.pensoft.net/fig/848715</uri></graphic></fig></tp:treatment-sec><tp:treatment-sec sec-type="Similar species" id="SECID0ET2CI"><title>Similar species.</title><p>The peanut-shaped aspidasters, with two to three swollen areas, allows its distinction from co-occurring species of the genus.</p></tp:treatment-sec><tp:treatment-sec sec-type="distribution" id="SECID0EY2CI"><title>Distribution and abundance.</title><p>This is a rare species originally described from Apalachee Bay in north Florida at 13 m deep. Since then, it has been reported from shallow reefs in Alacranes Reef (Southern <abbrev xmlns:xlink="http://www.w3.org/1999/xlink" xlink:title="Gulf of Mexico" id="ABBRID0E52CI" xlink:type="simple">GOM</abbrev>), Cuba, and Curacao. This is the first report from mesophotic reefs and first report from northwestern <abbrev xmlns:xlink="http://www.w3.org/1999/xlink" xlink:title="Gulf of Mexico" id="ABBRID0EC3CI" xlink:type="simple">GOM</abbrev> at <abbrev xmlns:xlink="http://www.w3.org/1999/xlink" xlink:title="Flower Garden Banks National Marine Sanctuary" id="ABBRID0EG3CI" xlink:type="simple">FGBNMS</abbrev> where it occurs with rare to low abundance (1–10) at six sites.</p></tp:treatment-sec><tp:treatment-sec sec-type="ecology" id="SECID0EK3CI"><title>Ecology.</title><p>Coralline algal reefs, algal nodules, lower mesophotic reefs.</p></tp:treatment-sec><tp:treatment-sec sec-type="Identification" id="SECID0EP3CI"><title>Identification.</title><p>KR, CA, SWK, MCD.</p></tp:treatment-sec><tp:treatment-sec sec-type="Reference" id="SECID0EU3CI"><title>Reference.</title><p><xref ref-type="bibr" rid="B58">Ugalde et al. 2015</xref>.</p></tp:treatment-sec><ref-list><ref id="B58"><mixed-citation xmlns:xlink="http://www.w3.org/1999/xlink" xlink:type="simple"><person-group><name name-style="western"><surname>Ugalde</surname><given-names>D</given-names></name><name name-style="western"><surname>Gomez</surname><given-names>P</given-names></name><name name-style="western"><surname>Simoes</surname><given-names>N</given-names></name></person-group> (<year>2015</year>) <article-title>Marine sponges (<tp:taxon-name><tp:taxon-name-part taxon-name-part-type="phylum">Porifera</tp:taxon-name-part></tp:taxon-name>: <tp:taxon-name><tp:taxon-name-part taxon-name-part-type="class">Demospongiae</tp:taxon-name-part></tp:taxon-name>) from the Gulf of México, new records and redescription of <italic><tp:taxon-name><tp:taxon-name-part taxon-name-part-type="genus">Erylus</tp:taxon-name-part><tp:taxon-name-part taxon-name-part-type="species">trisphaerus</tp:taxon-name-part></tp:taxon-name></italic> (de Laubenfels, 1953).</article-title><source>Zootaxa</source><volume>3911</volume>(<issue>2</issue>): <fpage>151</fpage>–<lpage>183</lpage>. <ext-link xlink:type="simple" ext-link-type="doi" xlink:href="10.11646/zootaxa.3911.2.1">https://doi.org/10.11646/zootaxa.3911.2.1</ext-link></mixed-citation></ref></ref-list></tp:taxon-treatment>
