# Supplementary material for: ﻿An annotated and illustrated identification guide to common mesophotic reef sponges (Porifera, Demospongiae, Hexactinellida, and Homoscleromorpha) inhabiting Flower Garden Banks National Marine Sanctuary and vicinities
Source: Zookeys. 2023 May 11;1161:1–68. doi: 10.3897/zookeys.1161.93754 (PMC10208736; doi:10.3897/zookeys.1161.93754)
Supplement: XML Treatment for Geodia cf. curacaoensis [file zookeys.1161.93754-treatment40.xml]

<!DOCTYPE tp:taxon-treatment
  PUBLIC "-//TaxonX//DTD Taxonomic Treatment Publishing DTD v0 20100105//EN" "tax-treatment-NSO.dtd">
<tp:taxon-treatment xmlns:tp="http://www.plazi.org/taxpub"><tp:treatment-meta><kwd-group><label>Taxon classification</label><kwd>
                  <named-content content-type="kingdom">Animalia</named-content>
                </kwd><kwd>
                  <named-content content-type="order">Tetractinellida</named-content>
                </kwd><kwd>
                  <named-content content-type="family">Geodiidae</named-content>
                </kwd></kwd-group><mixed-citation publication-type="journal"><person-group><name><surname>Díaz</surname><given-names>Maria Cristina</given-names></name><name><surname>Nuttall</surname><given-names>Marissa</given-names></name><name><surname>Pomponi</surname><given-names>Shirley A.</given-names></name><name><surname>Rützler</surname><given-names>Klaus</given-names></name><name><surname>Klontz</surname><given-names>Sarah</given-names></name><name><surname>Adams</surname><given-names>Christi</given-names></name><name><surname>Hickerson</surname><given-names>Emma L.</given-names></name><name><surname>Schmahl</surname><given-names>G. P.</given-names></name></person-group><article-title>﻿An annotated and illustrated identification guide to common mesophotic reef sponges (<tp:taxon-name><tp:taxon-name-part taxon-name-part-type="phylum">Porifera</tp:taxon-name-part></tp:taxon-name>, <tp:taxon-name><tp:taxon-name-part taxon-name-part-type="class">Demospongiae</tp:taxon-name-part></tp:taxon-name>, <tp:taxon-name><tp:taxon-name-part taxon-name-part-type="class">Hexactinellida</tp:taxon-name-part></tp:taxon-name>, and <tp:taxon-name><tp:taxon-name-part taxon-name-part-type="class">Homoscleromorpha</tp:taxon-name-part></tp:taxon-name>) inhabiting Flower Garden Banks National Marine Sanctuary and vicinities</article-title><source>Zookeys</source><day>11</day><month>05</month><year>2023</year><volume>1161</volume><fpage>1</fpage><lpage>68</lpage><pub-id pub-id-type="doi">10.3897/zookeys.1161.93754</pub-id></mixed-citation></tp:treatment-meta><tp:nomenclature><label>﻿</label><tp:taxon-name>
                <object-id xmlns:xlink="http://www.w3.org/1999/xlink" content-type="arpha" xlink:type="simple">52AC5E2C-4629-5975-9E10-A22E7D9E6998</object-id>
                <tp:taxon-name-part taxon-name-part-type="genus" reg="Geodia">Geodia</tp:taxon-name-part>
                <tp:taxon-name-part taxon-name-part-type="uncertainty-rank">cf.</tp:taxon-name-part>
                <tp:taxon-name-part taxon-name-part-type="species" reg="curacaoensis">curacaoensis</tp:taxon-name-part>
              </tp:taxon-name><tp:taxon-authority>van Soest et al., 2014</tp:taxon-authority><xref ref-type="fig" rid="F42">Fig. 42</xref></tp:nomenclature><tp:treatment-sec sec-type="Diagnostic features" id="SECID0EK5CI"><title>Diagnostic features.</title><p>Spherical, approx. 7 cm in diameter, with a roundish black apical plate (2 cm wide). The sponge color is pale brown with reddish tinges. The surface is mostly smooth, with patches with sediments or turf around the apical plate, and occasionally on body side. Many oscula (2 mm wide) concentrated on the apical plate. Hard as a rock. The cf. is assigned due to the black color of the sieve plate, larger oscula, and the because size of the large category of oxea of <italic><tp:taxon-name><tp:taxon-name-part taxon-name-part-type="genus" reg="Geodia">Geodia</tp:taxon-name-part><tp:taxon-name-part taxon-name-part-type="species" reg="curacaoensis">curacaoensis</tp:taxon-name-part></tp:taxon-name></italic> is twice the size of oxea from the <abbrev xmlns:xlink="http://www.w3.org/1999/xlink" xlink:title="Flower Garden Banks National Marine Sanctuary" id="ABBRID0E25CI" xlink:type="simple">FGBNMS</abbrev> specimen.</p><fig id="F42" position="float" orientation="portrait"><object-id xmlns:xlink="http://www.w3.org/1999/xlink" content-type="doi" xlink:type="simple">10.3897/zookeys.1161.93754.figure42</object-id><object-id xmlns:xlink="http://www.w3.org/1999/xlink" content-type="arpha" xlink:type="simple">EDD6BFDE-446D-5C89-A0B0-4536DDA9F337</object-id><label>Figure 42.</label><caption><p><tp:taxon-name><tp:taxon-name-part taxon-name-part-type="genus" reg="Geodia">Geodia</tp:taxon-name-part><tp:taxon-name-part taxon-name-part-type="uncertainty-rank">cf.</tp:taxon-name-part><tp:taxon-name-part taxon-name-part-type="species" reg="curacaoensis">curacaoensis</tp:taxon-name-part></tp:taxon-name> 81 m deep. Sample GFOE3-21.</p></caption><graphic xmlns:xlink="http://www.w3.org/1999/xlink" xlink:href="zookeys-1161-001_article-93754__-g042.jpg" position="float" orientation="portrait" xlink:type="simple" id="oo_848716.jpg"><uri content-type="original_file" xlink:type="simple">https://binary.pensoft.net/fig/848716</uri></graphic></fig></tp:treatment-sec><tp:treatment-sec sec-type="Similar species" id="SECID0EZ6CI"><title>Similar species.</title><p>This specimen is very similar to <italic><tp:taxon-name><tp:taxon-name-part taxon-name-part-type="genus" reg="Geodia">Geodia</tp:taxon-name-part><tp:taxon-name-part taxon-name-part-type="species" reg="curacaoensis">curacaoensis</tp:taxon-name-part></tp:taxon-name></italic>, in overall external morphology, and spicule composition.</p></tp:treatment-sec><tp:treatment-sec sec-type="distribution" id="SECID0EKADI"><title>Distribution and abundance.</title><p><italic><tp:taxon-name><tp:taxon-name-part taxon-name-part-type="genus" reg="Geodia">Geodia</tp:taxon-name-part><tp:taxon-name-part taxon-name-part-type="species" reg="curacaoensis">curacaoensis</tp:taxon-name-part></tp:taxon-name></italic> was described from mesophotic depths in Curacao and was recorded in shallow reefs at Alacranes Reef, south <abbrev xmlns:xlink="http://www.w3.org/1999/xlink" xlink:title="Gulf of Mexico" id="ABBRID0E2ADI" xlink:type="simple">GOM</abbrev>, and at mesophotic depths in Cuba. This morphotype was found at <abbrev xmlns:xlink="http://www.w3.org/1999/xlink" xlink:title="Flower Garden Banks National Marine Sanctuary" id="ABBRID0E6ADI" xlink:type="simple">FGBNMS</abbrev> in low (2–10) abundance at six sites.</p></tp:treatment-sec><tp:treatment-sec sec-type="ecology" id="SECID0EDBDI"><title>Ecology.</title><p>Coralline algae reefs, algal nodules, lower mesophotic reefs.</p></tp:treatment-sec><tp:treatment-sec sec-type="Identification" id="SECID0EIBDI"><title>Identification.</title><p>KR, CA, SWK, MCD.</p></tp:treatment-sec><tp:treatment-sec sec-type="Reference" id="SECID0ENBDI"><title>Reference.</title><p><xref ref-type="bibr" rid="B58">Ugalde et al. 2015</xref>.</p></tp:treatment-sec><ref-list><ref id="B58"><mixed-citation xmlns:xlink="http://www.w3.org/1999/xlink" xlink:type="simple"><person-group><name name-style="western"><surname>Ugalde</surname><given-names>D</given-names></name><name name-style="western"><surname>Gomez</surname><given-names>P</given-names></name><name name-style="western"><surname>Simoes</surname><given-names>N</given-names></name></person-group> (<year>2015</year>) <article-title>Marine sponges (<tp:taxon-name><tp:taxon-name-part taxon-name-part-type="phylum">Porifera</tp:taxon-name-part></tp:taxon-name>: <tp:taxon-name><tp:taxon-name-part taxon-name-part-type="class">Demospongiae</tp:taxon-name-part></tp:taxon-name>) from the Gulf of México, new records and redescription of <italic><tp:taxon-name><tp:taxon-name-part taxon-name-part-type="genus">Erylus</tp:taxon-name-part><tp:taxon-name-part taxon-name-part-type="species">trisphaerus</tp:taxon-name-part></tp:taxon-name></italic> (de Laubenfels, 1953).</article-title><source>Zootaxa</source><volume>3911</volume>(<issue>2</issue>): <fpage>151</fpage>–<lpage>183</lpage>. <ext-link xlink:type="simple" ext-link-type="doi" xlink:href="10.11646/zootaxa.3911.2.1">https://doi.org/10.11646/zootaxa.3911.2.1</ext-link></mixed-citation></ref></ref-list></tp:taxon-treatment>
