# Supplementary material for: ﻿An annotated and illustrated identification guide to common mesophotic reef sponges (Porifera, Demospongiae, Hexactinellida, and Homoscleromorpha) inhabiting Flower Garden Banks National Marine Sanctuary and vicinities
Source: Zookeys. 2023 May 11;1161:1–68. doi: 10.3897/zookeys.1161.93754 (PMC10208736; doi:10.3897/zookeys.1161.93754)
Supplement: XML Treatment for Discodermia [file zookeys.1161.93754-treatment41.xml]

<!DOCTYPE tp:taxon-treatment
  PUBLIC "-//TaxonX//DTD Taxonomic Treatment Publishing DTD v0 20100105//EN" "tax-treatment-NSO.dtd">
<tp:taxon-treatment xmlns:tp="http://www.plazi.org/taxpub"><tp:treatment-meta><kwd-group><label>Taxon classification</label><kwd>
                  <named-content content-type="kingdom">Animalia</named-content>
                </kwd><kwd>
                  <named-content content-type="order">Tetractinellida</named-content>
                </kwd><kwd>
                  <named-content content-type="family">Theonellidae</named-content>
                </kwd></kwd-group><mixed-citation publication-type="journal"><person-group><name><surname>Díaz</surname><given-names>Maria Cristina</given-names></name><name><surname>Nuttall</surname><given-names>Marissa</given-names></name><name><surname>Pomponi</surname><given-names>Shirley A.</given-names></name><name><surname>Rützler</surname><given-names>Klaus</given-names></name><name><surname>Klontz</surname><given-names>Sarah</given-names></name><name><surname>Adams</surname><given-names>Christi</given-names></name><name><surname>Hickerson</surname><given-names>Emma L.</given-names></name><name><surname>Schmahl</surname><given-names>G. P.</given-names></name></person-group><article-title>﻿An annotated and illustrated identification guide to common mesophotic reef sponges (<tp:taxon-name><tp:taxon-name-part taxon-name-part-type="phylum">Porifera</tp:taxon-name-part></tp:taxon-name>, <tp:taxon-name><tp:taxon-name-part taxon-name-part-type="class">Demospongiae</tp:taxon-name-part></tp:taxon-name>, <tp:taxon-name><tp:taxon-name-part taxon-name-part-type="class">Hexactinellida</tp:taxon-name-part></tp:taxon-name>, and <tp:taxon-name><tp:taxon-name-part taxon-name-part-type="class">Homoscleromorpha</tp:taxon-name-part></tp:taxon-name>) inhabiting Flower Garden Banks National Marine Sanctuary and vicinities</article-title><source>Zookeys</source><day>11</day><month>05</month><year>2023</year><volume>1161</volume><fpage>1</fpage><lpage>68</lpage><pub-id pub-id-type="doi">10.3897/zookeys.1161.93754</pub-id></mixed-citation></tp:treatment-meta><tp:nomenclature><label>﻿</label><tp:taxon-name>
                <object-id xmlns:xlink="http://www.w3.org/1999/xlink" content-type="arpha" xlink:type="simple">80BB54B4-4C64-5463-B60A-EE0A575B4DD0</object-id>
                <tp:taxon-name-part taxon-name-part-type="genus" reg="Discodermia">Discodermia</tp:taxon-name-part>
              </tp:taxon-name><tp:taxon-authority>sp . 1</tp:taxon-authority><xref ref-type="fig" rid="F43">Fig. 43</xref></tp:nomenclature><tp:treatment-sec sec-type="Diagnostic features" id="SECID0EXDDI"><title>Diagnostic features.</title><p>Massive columnar cluster, flattened tops of columns with one apical oscule on each. Smooth to rugose surface. Tan color with pale brown tops. Columns 2–3 cm wide and 10–15 cm tall.</p><fig id="F43" position="float" orientation="portrait"><object-id xmlns:xlink="http://www.w3.org/1999/xlink" content-type="doi" xlink:type="simple">10.3897/zookeys.1161.93754.figure43</object-id><object-id xmlns:xlink="http://www.w3.org/1999/xlink" content-type="arpha" xlink:type="simple">075607D4-01C6-5DA1-AEFC-60ADA7829C66</object-id><label>Figure 43.</label><caption><p><italic>In-situ</italic> photograph of <italic><tp:taxon-name><tp:taxon-name-part taxon-name-part-type="genus" reg="Discodermia">Discodermia</tp:taxon-name-part></tp:taxon-name></italic> sp. 1, 107 m deep. Photo code SP05.</p></caption><graphic xmlns:xlink="http://www.w3.org/1999/xlink" xlink:href="zookeys-1161-001_article-93754__-g043.jpg" position="float" orientation="portrait" xlink:type="simple" id="oo_848717.jpg"><uri content-type="original_file" xlink:type="simple">https://binary.pensoft.net/fig/848717</uri></graphic></fig></tp:treatment-sec><tp:treatment-sec sec-type="Similar species" id="SECID0ESEDI"><title>Similar species.</title><p>The image of a <italic><tp:taxon-name><tp:taxon-name-part taxon-name-part-type="genus" reg="Discodermia">Discodermia</tp:taxon-name-part><tp:taxon-name-part taxon-name-part-type="species" reg="dissoluta">dissoluta</tp:taxon-name-part></tp:taxon-name></italic> specimen (<xref ref-type="bibr" rid="B66">van Soest et al. 2014</xref>) shows a columnar growth form for the species. Spicule preparations would be necessary to determine the species identity of this sponge.</p></tp:treatment-sec><tp:treatment-sec sec-type="distribution" id="SECID0EHFDI"><title>Distribution and abundance.</title><p>The genus <italic><tp:taxon-name><tp:taxon-name-part taxon-name-part-type="genus" reg="Discodermia">Discodermia</tp:taxon-name-part></tp:taxon-name></italic> is common in deep waters at the tropical western Atlantic. <italic><tp:taxon-name><tp:taxon-name-part taxon-name-part-type="genus" reg="Discodermia">Discodermia</tp:taxon-name-part><tp:taxon-name-part taxon-name-part-type="species" reg="dissoluta">dissoluta</tp:taxon-name-part></tp:taxon-name></italic> is the most widespread distributed species of the genus in the region from the <abbrev xmlns:xlink="http://www.w3.org/1999/xlink" xlink:title="Gulf of Mexico" id="ABBRID0E6FDI" xlink:type="simple">GOM</abbrev> to Brazil. At <abbrev xmlns:xlink="http://www.w3.org/1999/xlink" xlink:title="Flower Garden Banks National Marine Sanctuary" id="ABBRID0EDGDI" xlink:type="simple">FGBNMS</abbrev>, rare to low (1–10) abundance at two sites.</p></tp:treatment-sec><tp:treatment-sec sec-type="ecology" id="SECID0EHGDI"><title>Ecology.</title><p>Lower mesophotic reefs.</p></tp:treatment-sec><tp:treatment-sec sec-type="Identification" id="SECID0EMGDI"><title>Identification.</title><p>KR, CA, SWK, MCD.</p></tp:treatment-sec><tp:treatment-sec sec-type="Reference" id="SECID0ERGDI"><title>Reference.</title><p><xref ref-type="bibr" rid="B66">van Soest et al. 2014</xref>.</p></tp:treatment-sec><ref-list><ref id="B66"><mixed-citation xmlns:xlink="http://www.w3.org/1999/xlink" xlink:type="simple"><person-group><name name-style="western"><surname>Van Soest</surname><given-names>RWM</given-names></name><name name-style="western"><surname>Meesters</surname><given-names>EH</given-names></name><name name-style="western"><surname>Becking</surname><given-names>LE</given-names></name></person-group> (<year>2014</year>) <article-title>Deep-water sponges (<tp:taxon-name><tp:taxon-name-part taxon-name-part-type="phylum">Porifera</tp:taxon-name-part></tp:taxon-name>) from Bonaire and Klein Curaçao, Southern Caribbean.</article-title><source>Zootaxa</source><volume>3878</volume>(<issue>5</issue>): <fpage>401</fpage>–<lpage>443</lpage>. <ext-link xlink:type="simple" ext-link-type="doi" xlink:href="10.11646/zootaxa.3878.5.1">https://doi.org/10.11646/zootaxa.3878.5.1</ext-link></mixed-citation></ref></ref-list></tp:taxon-treatment>
