# Supplementary material for: ﻿An annotated and illustrated identification guide to common mesophotic reef sponges (Porifera, Demospongiae, Hexactinellida, and Homoscleromorpha) inhabiting Flower Garden Banks National Marine Sanctuary and vicinities
Source: Zookeys. 2023 May 11;1161:1–68. doi: 10.3897/zookeys.1161.93754 (PMC10208736; doi:10.3897/zookeys.1161.93754)
Supplement: XML Treatment for Yucatania sphaeroidocladus [file zookeys.1161.93754-treatment42.xml]

<!DOCTYPE tp:taxon-treatment
  PUBLIC "-//TaxonX//DTD Taxonomic Treatment Publishing DTD v0 20100105//EN" "tax-treatment-NSO.dtd">
<tp:taxon-treatment xmlns:tp="http://www.plazi.org/taxpub"><tp:treatment-meta><kwd-group><label>Taxon classification</label><kwd>
                  <named-content content-type="kingdom">Animalia</named-content>
                </kwd><kwd>
                  <named-content content-type="order">Tetractinellida</named-content>
                </kwd><kwd>
                  <named-content content-type="family">Thrombidae</named-content>
                </kwd></kwd-group><mixed-citation publication-type="journal"><person-group><name><surname>Díaz</surname><given-names>Maria Cristina</given-names></name><name><surname>Nuttall</surname><given-names>Marissa</given-names></name><name><surname>Pomponi</surname><given-names>Shirley A.</given-names></name><name><surname>Rützler</surname><given-names>Klaus</given-names></name><name><surname>Klontz</surname><given-names>Sarah</given-names></name><name><surname>Adams</surname><given-names>Christi</given-names></name><name><surname>Hickerson</surname><given-names>Emma L.</given-names></name><name><surname>Schmahl</surname><given-names>G. P.</given-names></name></person-group><article-title>﻿An annotated and illustrated identification guide to common mesophotic reef sponges (<tp:taxon-name><tp:taxon-name-part taxon-name-part-type="phylum">Porifera</tp:taxon-name-part></tp:taxon-name>, <tp:taxon-name><tp:taxon-name-part taxon-name-part-type="class">Demospongiae</tp:taxon-name-part></tp:taxon-name>, <tp:taxon-name><tp:taxon-name-part taxon-name-part-type="class">Hexactinellida</tp:taxon-name-part></tp:taxon-name>, and <tp:taxon-name><tp:taxon-name-part taxon-name-part-type="class">Homoscleromorpha</tp:taxon-name-part></tp:taxon-name>) inhabiting Flower Garden Banks National Marine Sanctuary and vicinities</article-title><source>Zookeys</source><day>11</day><month>05</month><year>2023</year><volume>1161</volume><fpage>1</fpage><lpage>68</lpage><pub-id pub-id-type="doi">10.3897/zookeys.1161.93754</pub-id></mixed-citation></tp:treatment-meta><tp:nomenclature><label>﻿</label><tp:taxon-name>
                <object-id xmlns:xlink="http://www.w3.org/1999/xlink" content-type="arpha" xlink:type="simple">D12F4227-B529-562F-BB06-C8F5E5758D1E</object-id>
                <tp:taxon-name-part taxon-name-part-type="genus" reg="Yucatania">Yucatania</tp:taxon-name-part>
                <tp:taxon-name-part taxon-name-part-type="species" reg="sphaeroidocladus">sphaeroidocladus</tp:taxon-name-part>
              </tp:taxon-name><tp:taxon-authority>(Hartman &amp; Hubbard, 1999)</tp:taxon-authority><xref ref-type="fig" rid="F44">Fig. 44</xref></tp:nomenclature><tp:treatment-sec sec-type="Diagnostic features" id="SECID0E6IDI"><title>Diagnostic features.</title><p>Encrusting to massive sponge (1–9 cm in thickness). Ochre brown externally in life. The sponge has a vermetid gastropod growing within its body. Surface microhispid, rough to the touch, oscula numerous and scattered, rounded to oval, 1–4.5 mm wide. Some of the openings at the surface correspond to the vermetids.</p><fig id="F44" position="float" orientation="portrait"><object-id xmlns:xlink="http://www.w3.org/1999/xlink" content-type="doi" xlink:type="simple">10.3897/zookeys.1161.93754.figure44</object-id><object-id xmlns:xlink="http://www.w3.org/1999/xlink" content-type="arpha" xlink:type="simple">A2F39A14-8F1C-5E84-B8F7-C740A24B39C9</object-id><label>Figure 44.</label><caption><p><italic>In-situ</italic> photograph of <italic><tp:taxon-name><tp:taxon-name-part taxon-name-part-type="genus" reg="Yucatania">Yucatania</tp:taxon-name-part><tp:taxon-name-part taxon-name-part-type="species" reg="sphaeroidocladus">sphaeroidocladus</tp:taxon-name-part></tp:taxon-name></italic> sp. 70–72 m deep. Samples DFH9-5C, DFH9-6D.</p></caption><graphic xmlns:xlink="http://www.w3.org/1999/xlink" xlink:href="zookeys-1161-001_article-93754__-g044.jpg" position="float" orientation="portrait" xlink:type="simple" id="oo_848718.jpg"><uri content-type="original_file" xlink:type="simple">https://binary.pensoft.net/fig/848718</uri></graphic></fig></tp:treatment-sec><tp:treatment-sec sec-type="Similar species" id="SECID0E5JDI"><title>Similar species.</title><p>Any massive-amorphous to subglobular species that accumulate debris can be confused with this species. Spicule composition is essential for its identification.</p></tp:treatment-sec><tp:treatment-sec sec-type="distribution" id="SECID0EDKDI"><title>Distribution and abundance.</title><p>Mesophotic depths from eastern Brazil, Guiana, Trinidad, and continental platform of the Yucatan Peninsula. Widely distributed at the mesophotic depths in <abbrev xmlns:xlink="http://www.w3.org/1999/xlink" xlink:title="Flower Garden Banks National Marine Sanctuary" id="ABBRID0EJKDI" xlink:type="simple">FGBNMS</abbrev> (12 sites), with rare or medium abundance (1–100).</p></tp:treatment-sec><tp:treatment-sec sec-type="ecology" id="SECID0ENKDI"><title>Ecology.</title><p>Coralline algae reefs, algal nodules, lower mesophotic reefs.</p></tp:treatment-sec><tp:treatment-sec sec-type="Identification" id="SECID0ESKDI"><title>Identification.</title><p>KR, CA, SWK, MCD.</p></tp:treatment-sec><tp:treatment-sec sec-type="References" id="SECID0EXKDI"><title>References.</title><p><xref ref-type="bibr" rid="B19">Gómez 2006</xref>; <xref ref-type="bibr" rid="B23">Hartman and Hubbard 1999</xref>.</p></tp:treatment-sec><ref-list><ref id="B19"><mixed-citation xmlns:xlink="http://www.w3.org/1999/xlink" xlink:type="simple"><person-group><name name-style="western"><surname>Gómez</surname><given-names>P</given-names></name></person-group> (<year>2006</year>) <italic><tp:taxon-name><tp:taxon-name-part taxon-name-part-type="genus">Yucatania</tp:taxon-name-part><tp:taxon-name-part taxon-name-part-type="species">clavus</tp:taxon-name-part></tp:taxon-name></italic>, new genus and species of the family <tp:taxon-name><tp:taxon-name-part taxon-name-part-type="family">Thrombidae</tp:taxon-name-part></tp:taxon-name> (<tp:taxon-name><tp:taxon-name-part taxon-name-part-type="phylum">Porifera</tp:taxon-name-part></tp:taxon-name>: <tp:taxon-name><tp:taxon-name-part taxon-name-part-type="class">Demospongiae</tp:taxon-name-part></tp:taxon-name>: <tp:taxon-name><tp:taxon-name-part taxon-name-part-type="order">Astrophorida</tp:taxon-name-part></tp:taxon-name>) from the continental shelf off Yucatan, Mexico. Proceedings of the Biological Society of Washington 119(3): 339–345. <ext-link xlink:type="simple" ext-link-type="doi" xlink:href="10.2988/0006-324X(2006)119[339:YCNGAS]2.0.CO;2">https://doi.org/10.2988/0006-324X(2006)119[339:YCNGAS]2.0.CO;2</ext-link></mixed-citation></ref><ref id="B23"><mixed-citation xmlns:xlink="http://www.w3.org/1999/xlink" xlink:type="simple"><person-group><name name-style="western"><surname>Hartman</surname><given-names>WD</given-names></name><name name-style="western"><surname>Hubbard</surname><given-names>R</given-names></name></person-group> (<year>1999</year>) <article-title>A new species of <italic><tp:taxon-name><tp:taxon-name-part taxon-name-part-type="genus">Thrombus</tp:taxon-name-part></tp:taxon-name></italic> (<tp:taxon-name><tp:taxon-name-part taxon-name-part-type="phylum">Porifera</tp:taxon-name-part></tp:taxon-name>: <tp:taxon-name><tp:taxon-name-part taxon-name-part-type="class">Demospongiae</tp:taxon-name-part></tp:taxon-name>: <tp:taxon-name><tp:taxon-name-part taxon-name-part-type="order">Astrophorida</tp:taxon-name-part></tp:taxon-name>) from Trinidad, West Indies.</article-title><source>Bulletin of Marine Science</source><volume>64</volume>(<issue>1</issue>): <fpage>1</fpage>–<lpage>8</lpage>.</mixed-citation></ref></ref-list></tp:taxon-treatment>
