# Supplementary material for: ﻿An annotated and illustrated identification guide to common mesophotic reef sponges (Porifera, Demospongiae, Hexactinellida, and Homoscleromorpha) inhabiting Flower Garden Banks National Marine Sanctuary and vicinities
Source: Zookeys. 2023 May 11;1161:1–68. doi: 10.3897/zookeys.1161.93754 (PMC10208736; doi:10.3897/zookeys.1161.93754)
Supplement: XML Treatment for Cinachyrella [file zookeys.1161.93754-treatment43.xml]

<!DOCTYPE tp:taxon-treatment
  PUBLIC "-//TaxonX//DTD Taxonomic Treatment Publishing DTD v0 20100105//EN" "tax-treatment-NSO.dtd">
<tp:taxon-treatment xmlns:tp="http://www.plazi.org/taxpub"><tp:treatment-meta><kwd-group><label>Taxon classification</label><kwd>
                  <named-content content-type="kingdom">Animalia</named-content>
                </kwd><kwd>
                  <named-content content-type="order">Tetractinellida</named-content>
                </kwd><kwd>
                  <named-content content-type="family">Tetillidae</named-content>
                </kwd></kwd-group><mixed-citation publication-type="journal"><person-group><name><surname>Díaz</surname><given-names>Maria Cristina</given-names></name><name><surname>Nuttall</surname><given-names>Marissa</given-names></name><name><surname>Pomponi</surname><given-names>Shirley A.</given-names></name><name><surname>Rützler</surname><given-names>Klaus</given-names></name><name><surname>Klontz</surname><given-names>Sarah</given-names></name><name><surname>Adams</surname><given-names>Christi</given-names></name><name><surname>Hickerson</surname><given-names>Emma L.</given-names></name><name><surname>Schmahl</surname><given-names>G. P.</given-names></name></person-group><article-title>﻿An annotated and illustrated identification guide to common mesophotic reef sponges (<tp:taxon-name><tp:taxon-name-part taxon-name-part-type="phylum">Porifera</tp:taxon-name-part></tp:taxon-name>, <tp:taxon-name><tp:taxon-name-part taxon-name-part-type="class">Demospongiae</tp:taxon-name-part></tp:taxon-name>, <tp:taxon-name><tp:taxon-name-part taxon-name-part-type="class">Hexactinellida</tp:taxon-name-part></tp:taxon-name>, and <tp:taxon-name><tp:taxon-name-part taxon-name-part-type="class">Homoscleromorpha</tp:taxon-name-part></tp:taxon-name>) inhabiting Flower Garden Banks National Marine Sanctuary and vicinities</article-title><source>Zookeys</source><day>11</day><month>05</month><year>2023</year><volume>1161</volume><fpage>1</fpage><lpage>68</lpage><pub-id pub-id-type="doi">10.3897/zookeys.1161.93754</pub-id></mixed-citation></tp:treatment-meta><tp:nomenclature><label>﻿</label><tp:taxon-name>
                <object-id xmlns:xlink="http://www.w3.org/1999/xlink" content-type="arpha" xlink:type="simple">9F4C6ECC-9FE8-5D11-AE9C-229F673D32BF</object-id>
                <tp:taxon-name-part taxon-name-part-type="genus" reg="Cinachyrella">Cinachyrella</tp:taxon-name-part>
              </tp:taxon-name><tp:taxon-authority>sp. 1</tp:taxon-authority><xref ref-type="fig" rid="F45">Fig. 45</xref></tp:nomenclature><tp:treatment-sec sec-type="Diagnostic features" id="SECID0EFNDI"><title>Diagnostic features.</title><p>Globular sponge (12 cm wide). Neon yellow in and out, covered by sediment obscuring the sponge color. The surface appears smooth, rough to the touch; microhispid microscopically. Few apical oscula (6–8 mm wide). Dense in consistency. This specimen was initially identified as <italic><tp:taxon-name><tp:taxon-name-part taxon-name-part-type="genus" reg="Tetilla">Tetilla</tp:taxon-name-part></tp:taxon-name></italic> sp. However, an 18S barcoding study shows this species is 99.9% <italic><tp:taxon-name><tp:taxon-name-part taxon-name-part-type="genus" reg="Cinachyrella">Cinachyrella</tp:taxon-name-part></tp:taxon-name></italic> sp. (Iris Segura, pers. comm., 2022). The specimen studied lacks protrienes and anatrianes found in all <italic><tp:taxon-name><tp:taxon-name-part taxon-name-part-type="genus" reg="Cinachyrella">Cinachyrella</tp:taxon-name-part></tp:taxon-name></italic> species from the region. This specimen has long oxea: 2500–3000 × 10–50 µm, small oxea: 130–170 × 5 µm, and sigma (c-, and s-shaped), 20–30 µm long × &lt; 1 µm wide. The determination of this species requires further comparative work and the analyses of other genetic markers.</p><fig id="F45" position="float" orientation="portrait"><object-id xmlns:xlink="http://www.w3.org/1999/xlink" content-type="doi" xlink:type="simple">10.3897/zookeys.1161.93754.figure45</object-id><object-id xmlns:xlink="http://www.w3.org/1999/xlink" content-type="arpha" xlink:type="simple">693C4EC5-46E0-5CAD-BE57-56F9F31190C0</object-id><label>Figure 45.</label><caption><p><italic>In-situ</italic> photograph of <italic><tp:taxon-name><tp:taxon-name-part taxon-name-part-type="genus" reg="Cinachyrella">Cinachyrella</tp:taxon-name-part></tp:taxon-name></italic> sp. 1, 81 m deep. Sample GFOE3-20.</p></caption><graphic xmlns:xlink="http://www.w3.org/1999/xlink" xlink:href="zookeys-1161-001_article-93754__-g045.jpg" position="float" orientation="portrait" xlink:type="simple" id="oo_848719.jpg"><uri content-type="original_file" xlink:type="simple">https://binary.pensoft.net/fig/848719</uri></graphic></fig></tp:treatment-sec><tp:treatment-sec sec-type="Similar species" id="SECID0EWODI"><title>Similar species.</title><p>Globular yellowish species of the genera <italic><tp:taxon-name><tp:taxon-name-part taxon-name-part-type="genus" reg="Cinachyrella">Cinachyrella</tp:taxon-name-part></tp:taxon-name></italic>, <italic><tp:taxon-name><tp:taxon-name-part taxon-name-part-type="genus" reg="Cinachyra">Cinachyra</tp:taxon-name-part></tp:taxon-name></italic>, or <italic><tp:taxon-name><tp:taxon-name-part taxon-name-part-type="genus" reg="Tetilla">Tetilla</tp:taxon-name-part></tp:taxon-name></italic>.</p></tp:treatment-sec><tp:treatment-sec sec-type="distribution" id="SECID0ERPDI"><title>Distribution and abundance.</title><p>At <abbrev xmlns:xlink="http://www.w3.org/1999/xlink" xlink:title="Flower Garden Banks National Marine Sanctuary" id="ABBRID0EXPDI" xlink:type="simple">FGBNMS</abbrev> this species is rare, appearing once at one site.</p></tp:treatment-sec><tp:treatment-sec sec-type="ecology" id="SECID0E2PDI"><title>Ecology.</title><p>Coralline algal reefs.</p></tp:treatment-sec><tp:treatment-sec sec-type="Identification" id="SECID0EAQDI"><title>Identification.</title><p>Iris Segura, MCD.</p></tp:treatment-sec><tp:treatment-sec sec-type="Reference" id="SECID0EFQDI"><title>Reference.</title><p><xref ref-type="bibr" rid="B64">van Soest and Rützler 2002</xref>.</p></tp:treatment-sec><ref-list><ref id="B64"><mixed-citation xmlns:xlink="http://www.w3.org/1999/xlink" xlink:type="simple"><person-group><name name-style="western"><surname>van Soest</surname><given-names>RWM</given-names></name><name name-style="western"><surname>Rützler</surname><given-names>K</given-names></name></person-group> (<year>2002</year>) <article-title>Family <tp:taxon-name><tp:taxon-name-part taxon-name-part-type="family">Tetillidae</tp:taxon-name-part></tp:taxon-name> Sollas, 1888.</article-title> In: <person-group><name name-style="western"><surname>Hooper</surname><given-names>JNA</given-names></name><name name-style="western"><surname>an Soest</surname><given-names>vRWM</given-names></name></person-group> (<role>Eds</role>) <issue-title>Systema Porifera: a guide to the classification of sponges.</issue-title><source>Kluwer/Plenum, New York</source>, <fpage>85</fpage>–<lpage>98</lpage>. [xlviii + 1704 pp.] <ext-link xlink:type="simple" ext-link-type="doi" xlink:href="10.1007/978-1-4615-0747-5_8">https://doi.org/10.1007/978-1-4615-0747-5_8</ext-link></mixed-citation></ref></ref-list></tp:taxon-treatment>
