# Supplementary material for: ﻿An annotated and illustrated identification guide to common mesophotic reef sponges (Porifera, Demospongiae, Hexactinellida, and Homoscleromorpha) inhabiting Flower Garden Banks National Marine Sanctuary and vicinities
Source: Zookeys. 2023 May 11;1161:1–68. doi: 10.3897/zookeys.1161.93754 (PMC10208736; doi:10.3897/zookeys.1161.93754)
Supplement: XML Treatment for Chondrosia collectrix [file zookeys.1161.93754-treatment44.xml]

<!DOCTYPE tp:taxon-treatment
  PUBLIC "-//TaxonX//DTD Taxonomic Treatment Publishing DTD v0 20100105//EN" "tax-treatment-NSO.dtd">
<tp:taxon-treatment xmlns:tp="http://www.plazi.org/taxpub"><tp:treatment-meta><kwd-group><label>Taxon classification</label><kwd>
                  <named-content content-type="kingdom">Animalia</named-content>
                </kwd><kwd>
                  <named-content content-type="order">Chondrosida</named-content>
                </kwd><kwd>
                  <named-content content-type="family">Chondrosiidae</named-content>
                </kwd></kwd-group><mixed-citation publication-type="journal"><person-group><name><surname>Díaz</surname><given-names>Maria Cristina</given-names></name><name><surname>Nuttall</surname><given-names>Marissa</given-names></name><name><surname>Pomponi</surname><given-names>Shirley A.</given-names></name><name><surname>Rützler</surname><given-names>Klaus</given-names></name><name><surname>Klontz</surname><given-names>Sarah</given-names></name><name><surname>Adams</surname><given-names>Christi</given-names></name><name><surname>Hickerson</surname><given-names>Emma L.</given-names></name><name><surname>Schmahl</surname><given-names>G. P.</given-names></name></person-group><article-title>﻿An annotated and illustrated identification guide to common mesophotic reef sponges (<tp:taxon-name><tp:taxon-name-part taxon-name-part-type="phylum">Porifera</tp:taxon-name-part></tp:taxon-name>, <tp:taxon-name><tp:taxon-name-part taxon-name-part-type="class">Demospongiae</tp:taxon-name-part></tp:taxon-name>, <tp:taxon-name><tp:taxon-name-part taxon-name-part-type="class">Hexactinellida</tp:taxon-name-part></tp:taxon-name>, and <tp:taxon-name><tp:taxon-name-part taxon-name-part-type="class">Homoscleromorpha</tp:taxon-name-part></tp:taxon-name>) inhabiting Flower Garden Banks National Marine Sanctuary and vicinities</article-title><source>Zookeys</source><day>11</day><month>05</month><year>2023</year><volume>1161</volume><fpage>1</fpage><lpage>68</lpage><pub-id pub-id-type="doi">10.3897/zookeys.1161.93754</pub-id></mixed-citation></tp:treatment-meta><tp:nomenclature><label>﻿</label><tp:taxon-name>
                <object-id xmlns:xlink="http://www.w3.org/1999/xlink" content-type="arpha" xlink:type="simple">EFED6122-51EB-57D4-BBB2-D6ECF4630264</object-id>
                <tp:taxon-name-part taxon-name-part-type="genus" reg="Chondrosia">Chondrosia</tp:taxon-name-part>
                <tp:taxon-name-part taxon-name-part-type="species" reg="collectrix">collectrix</tp:taxon-name-part>
              </tp:taxon-name><tp:taxon-authority>(Schmidt, 1870)</tp:taxon-authority><xref ref-type="fig" rid="F46">Fig. 46</xref></tp:nomenclature><tp:treatment-sec sec-type="Diagnostic features" id="SECID0EKSDI"><title>Diagnostic features.</title><p>Thick encrusting (1–3 cm in thickness) to lobate, brown, black to tan in color externally with darker spotted areas, tan internally. Smooth surface, and round oscula, with elevated membranes. This species has very cartilaginous consistency.</p><fig id="F46" position="float" orientation="portrait"><object-id xmlns:xlink="http://www.w3.org/1999/xlink" content-type="doi" xlink:type="simple">10.3897/zookeys.1161.93754.figure46</object-id><object-id xmlns:xlink="http://www.w3.org/1999/xlink" content-type="arpha" xlink:type="simple">ECFB02B8-8CF8-577C-AEAB-C9A9395B4289</object-id><label>Figure 46.</label><caption><p><italic><tp:taxon-name><tp:taxon-name-part taxon-name-part-type="genus" reg="Chondrosia">Chondrosia</tp:taxon-name-part><tp:taxon-name-part taxon-name-part-type="species" reg="collectrix">collectrix</tp:taxon-name-part></tp:taxon-name></italic>, 60 m deep. Sample DFH9-9D.</p></caption><graphic xmlns:xlink="http://www.w3.org/1999/xlink" xlink:href="zookeys-1161-001_article-93754__-g046.jpg" position="float" orientation="portrait" xlink:type="simple" id="oo_848720.jpg"><uri content-type="original_file" xlink:type="simple">https://binary.pensoft.net/fig/848720</uri></graphic></fig></tp:treatment-sec><tp:treatment-sec sec-type="Similar species" id="SECID0EHTDI"><title>Similar species.</title><p><italic><tp:taxon-name><tp:taxon-name-part taxon-name-part-type="genus" reg="Chondrilla">Chondrilla</tp:taxon-name-part><tp:taxon-name-part taxon-name-part-type="species" reg="caribensis">caribensis</tp:taxon-name-part></tp:taxon-name></italic> is very similar in growth form and color but it lacks oscula with a collared membrane and possesses typical and abundant spheraster spicules.</p></tp:treatment-sec><tp:treatment-sec sec-type="distribution" id="SECID0EYTDI"><title>Distribution and abundance.</title><p>The species is distributed at coral reefs, seagrasses, and/or mangroves in Florida, Bermuda, throughout the Caribbean, Brazil, and southern Gulf of Mexico. At <abbrev xmlns:xlink="http://www.w3.org/1999/xlink" xlink:title="Flower Garden Banks National Marine Sanctuary" id="ABBRID0E5TDI" xlink:type="simple">FGBNMS</abbrev> is widely distributed with low to high abundance (10–100+) occurring at 12 sites.</p></tp:treatment-sec><tp:treatment-sec sec-type="ecology" id="SECID0ECUDI"><title>Ecology.</title><p>Inhabits lower mesophotic reef and heavily silted reef, coralline algae reef, algal nodules.</p></tp:treatment-sec><tp:treatment-sec sec-type="Identification" id="SECID0EHUDI"><title>Identification.</title><p>KR, CA, SWK, MCD.</p></tp:treatment-sec><tp:treatment-sec sec-type="Reference" id="SECID0EMUDI"><title>Reference.</title><p><xref ref-type="bibr" rid="B70">Wiedenmayer 1977</xref>.</p></tp:treatment-sec><ref-list><ref id="B70"><mixed-citation xmlns:xlink="http://www.w3.org/1999/xlink" xlink:type="simple"><person-group><name name-style="western"><surname>Wiedenmayer</surname><given-names>F</given-names></name></person-group> (<year>1977</year>) <article-title>Shallow-water sponges of the Western Bahamas.</article-title><source>Experientia Supplementum</source><volume>28</volume>: <fpage>1</fpage>–<lpage>287</lpage>. [pls 1–43] <ext-link xlink:type="simple" ext-link-type="doi" xlink:href="10.1007/978-3-0348-5797-0">https://doi.org/10.1007/978-3-0348-5797-0</ext-link></mixed-citation></ref></ref-list></tp:taxon-treatment>
