# Supplementary material for: ﻿An annotated and illustrated identification guide to common mesophotic reef sponges (Porifera, Demospongiae, Hexactinellida, and Homoscleromorpha) inhabiting Flower Garden Banks National Marine Sanctuary and vicinities
Source: Zookeys. 2023 May 11;1161:1–68. doi: 10.3897/zookeys.1161.93754 (PMC10208736; doi:10.3897/zookeys.1161.93754)
Supplement: XML Treatment for Aplysina [file zookeys.1161.93754-treatment46.xml]

<!DOCTYPE tp:taxon-treatment
  PUBLIC "-//TaxonX//DTD Taxonomic Treatment Publishing DTD v0 20100105//EN" "tax-treatment-NSO.dtd">
<tp:taxon-treatment xmlns:tp="http://www.plazi.org/taxpub"><tp:treatment-meta><kwd-group><label>Taxon classification</label><kwd>
                  <named-content content-type="kingdom">Animalia</named-content>
                </kwd><kwd>
                  <named-content content-type="order">Verongiida</named-content>
                </kwd><kwd>
                  <named-content content-type="family">Aplysinidae</named-content>
                </kwd></kwd-group><mixed-citation publication-type="journal"><person-group><name><surname>Díaz</surname><given-names>Maria Cristina</given-names></name><name><surname>Nuttall</surname><given-names>Marissa</given-names></name><name><surname>Pomponi</surname><given-names>Shirley A.</given-names></name><name><surname>Rützler</surname><given-names>Klaus</given-names></name><name><surname>Klontz</surname><given-names>Sarah</given-names></name><name><surname>Adams</surname><given-names>Christi</given-names></name><name><surname>Hickerson</surname><given-names>Emma L.</given-names></name><name><surname>Schmahl</surname><given-names>G. P.</given-names></name></person-group><article-title>﻿An annotated and illustrated identification guide to common mesophotic reef sponges (<tp:taxon-name><tp:taxon-name-part taxon-name-part-type="phylum">Porifera</tp:taxon-name-part></tp:taxon-name>, <tp:taxon-name><tp:taxon-name-part taxon-name-part-type="class">Demospongiae</tp:taxon-name-part></tp:taxon-name>, <tp:taxon-name><tp:taxon-name-part taxon-name-part-type="class">Hexactinellida</tp:taxon-name-part></tp:taxon-name>, and <tp:taxon-name><tp:taxon-name-part taxon-name-part-type="class">Homoscleromorpha</tp:taxon-name-part></tp:taxon-name>) inhabiting Flower Garden Banks National Marine Sanctuary and vicinities</article-title><source>Zookeys</source><day>11</day><month>05</month><year>2023</year><volume>1161</volume><fpage>1</fpage><lpage>68</lpage><pub-id pub-id-type="doi">10.3897/zookeys.1161.93754</pub-id></mixed-citation></tp:treatment-meta><tp:nomenclature><label>﻿</label><tp:taxon-name>
                <object-id xmlns:xlink="http://www.w3.org/1999/xlink" content-type="arpha" xlink:type="simple">1A0DCD6E-50E2-5B39-A84D-9AAEACE2D46E</object-id>
                <tp:taxon-name-part taxon-name-part-type="genus" reg="Aplysina">Aplysina</tp:taxon-name-part>
              </tp:taxon-name><tp:taxon-authority>sp. 1</tp:taxon-authority><xref ref-type="fig" rid="F48">Fig. 48</xref></tp:nomenclature><tp:treatment-sec sec-type="Diagnostic features" id="SECID0E4ZDI"><title>Diagnostic features.</title><p>A single white tube (7 cm high, 3–4 cm wide); the sponge turns to medium brown color in alcohol. The surface is verrucose to finely conulose, and firm in consistency. One apical oscule (6 mm wide) with a thin membrane.</p><fig id="F48" position="float" orientation="portrait"><object-id xmlns:xlink="http://www.w3.org/1999/xlink" content-type="doi" xlink:type="simple">10.3897/zookeys.1161.93754.figure48</object-id><object-id xmlns:xlink="http://www.w3.org/1999/xlink" content-type="arpha" xlink:type="simple">AC1C3A42-80EC-5D5A-AA36-A25835CA30D7</object-id><label>Figure 48.</label><caption><p><italic><tp:taxon-name><tp:taxon-name-part taxon-name-part-type="genus" reg="Aplysina">Aplysina</tp:taxon-name-part></tp:taxon-name></italic> sp. 1 at 88 m deep. Sample DFH9-2B.</p></caption><graphic xmlns:xlink="http://www.w3.org/1999/xlink" xlink:href="zookeys-1161-001_article-93754__-g048.jpg" position="float" orientation="portrait" xlink:type="simple" id="oo_848722.jpg"><uri content-type="original_file" xlink:type="simple">https://binary.pensoft.net/fig/848722</uri></graphic></fig></tp:treatment-sec><tp:treatment-sec sec-type="Similar species" id="SECID0EW1DI"><title>Similar species.</title><p>The overall growth form of this species is similar to that of <italic><tp:taxon-name><tp:taxon-name-part taxon-name-part-type="genus" reg="Aplysina">Aplysina</tp:taxon-name-part><tp:taxon-name-part taxon-name-part-type="species" reg="archeri">archeri</tp:taxon-name-part></tp:taxon-name></italic>. However, <italic><tp:taxon-name><tp:taxon-name-part taxon-name-part-type="genus" reg="Aplysina">Aplysina</tp:taxon-name-part><tp:taxon-name-part taxon-name-part-type="species" reg="archeri">archeri</tp:taxon-name-part></tp:taxon-name></italic> tubes are usually much larger, and invariably a pink to violet color at all its depth range of distribution. A similar whitish <italic><tp:taxon-name><tp:taxon-name-part taxon-name-part-type="genus" reg="Aplysina">Aplysina</tp:taxon-name-part></tp:taxon-name></italic> with larger dimensions was observed in Cuba at 58 and 81 m deep.</p></tp:treatment-sec><tp:treatment-sec sec-type="distribution" id="SECID0EZ2DI"><title>Distribution and abundance.</title><p>This is a unique and rare species of <italic><tp:taxon-name><tp:taxon-name-part taxon-name-part-type="genus" reg="Aplysina">Aplysina</tp:taxon-name-part></tp:taxon-name></italic>, found in mesophotic reefs at <abbrev xmlns:xlink="http://www.w3.org/1999/xlink" xlink:title="Flower Garden Banks National Marine Sanctuary" id="ABBRID0EG3DI" xlink:type="simple">FGBNMS</abbrev> and Pulley Ridge. At <abbrev xmlns:xlink="http://www.w3.org/1999/xlink" xlink:title="Flower Garden Banks National Marine Sanctuary" id="ABBRID0EK3DI" xlink:type="simple">FGBNMS</abbrev> it was found once at the east Flower Gardens bank.</p></tp:treatment-sec><tp:treatment-sec sec-type="ecology" id="SECID0EO3DI"><title>Ecology.</title><p>Found at coralline algal reef, algal nodule, lower mesophotic reef.</p></tp:treatment-sec><tp:treatment-sec sec-type="Identification" id="SECID0ET3DI"><title>Identification.</title><p>KR, CA, SWK, MCD.</p></tp:treatment-sec><tp:treatment-sec sec-type="References" id="SECID0EY3DI"><title>References.</title><p><xref ref-type="bibr" rid="B60">van Soest 1978</xref>; <xref ref-type="bibr" rid="B41">Pinheiro et al. 2007</xref>.</p></tp:treatment-sec><ref-list><ref id="B60"><mixed-citation xmlns:xlink="http://www.w3.org/1999/xlink" xlink:type="simple"><person-group><name name-style="western"><surname>van Soest</surname><given-names>RWM</given-names></name></person-group> (<year>1978</year>) <article-title>Marine sponges from Curaçao and other Caribbean localities. Part I. Keratosa.</article-title> In: <person-group><name name-style="western"><surname>Hummelinck</surname><given-names>PW</given-names></name><name name-style="western"><surname>Van der Steen</surname><given-names>LJ</given-names></name></person-group> (<role>Eds</role>) <issue-title>Uitgaven van de Natuurwetenschappelijke Studiekring voor Suriname en de Nederlandse Antillen.</issue-title><source>No. 94. Studies on the Fauna of Curaçao and other Caribbean Islands 56(179)</source>, <fpage>1</fpage>–<lpage>94</lpage>.</mixed-citation></ref><ref id="B41"><mixed-citation xmlns:xlink="http://www.w3.org/1999/xlink" xlink:type="simple"><person-group><name name-style="western"><surname>Pinheiro</surname><given-names>US</given-names></name><name name-style="western"><surname>Hajdu</surname><given-names>E</given-names></name><name name-style="western"><surname>Custódio</surname><given-names>MR</given-names></name></person-group> (<year>2007</year>) <article-title><italic><tp:taxon-name><tp:taxon-name-part taxon-name-part-type="genus">Aplysina</tp:taxon-name-part></tp:taxon-name></italic> Nardo (<tp:taxon-name><tp:taxon-name-part taxon-name-part-type="phylum">Porifera</tp:taxon-name-part></tp:taxon-name>, <tp:taxon-name><tp:taxon-name-part taxon-name-part-type="order">Verongida</tp:taxon-name-part></tp:taxon-name>, <tp:taxon-name><tp:taxon-name-part taxon-name-part-type="family">Aplysinidae</tp:taxon-name-part></tp:taxon-name>) from the Brazilian coast with description of eight new species.</article-title><source>Zootaxa</source><volume>1609</volume>(<issue>1</issue>): <fpage>1</fpage>–<lpage>51</lpage>. <ext-link xlink:type="simple" ext-link-type="doi" xlink:href="10.11646/zootaxa.1610.1.zootaxa.1609.1.1">https://doi.org/10.11646/zootaxa.1610.1.zootaxa.1609.1.1</ext-link></mixed-citation></ref></ref-list></tp:taxon-treatment>
