# Supplementary material for: ﻿An annotated and illustrated identification guide to common mesophotic reef sponges (Porifera, Demospongiae, Hexactinellida, and Homoscleromorpha) inhabiting Flower Garden Banks National Marine Sanctuary and vicinities
Source: Zookeys. 2023 May 11;1161:1–68. doi: 10.3897/zookeys.1161.93754 (PMC10208736; doi:10.3897/zookeys.1161.93754)
Supplement: XML Treatment for Aplysina cf. archeri [file zookeys.1161.93754-treatment47.xml]

<!DOCTYPE tp:taxon-treatment
  PUBLIC "-//TaxonX//DTD Taxonomic Treatment Publishing DTD v0 20100105//EN" "tax-treatment-NSO.dtd">
<tp:taxon-treatment xmlns:tp="http://www.plazi.org/taxpub"><tp:treatment-meta><kwd-group><label>Taxon classification</label><kwd>
                  <named-content content-type="kingdom">Animalia</named-content>
                </kwd><kwd>
                  <named-content content-type="order">Verongiida</named-content>
                </kwd><kwd>
                  <named-content content-type="family">Aplysinidae</named-content>
                </kwd></kwd-group><mixed-citation publication-type="journal"><person-group><name><surname>Díaz</surname><given-names>Maria Cristina</given-names></name><name><surname>Nuttall</surname><given-names>Marissa</given-names></name><name><surname>Pomponi</surname><given-names>Shirley A.</given-names></name><name><surname>Rützler</surname><given-names>Klaus</given-names></name><name><surname>Klontz</surname><given-names>Sarah</given-names></name><name><surname>Adams</surname><given-names>Christi</given-names></name><name><surname>Hickerson</surname><given-names>Emma L.</given-names></name><name><surname>Schmahl</surname><given-names>G. P.</given-names></name></person-group><article-title>﻿An annotated and illustrated identification guide to common mesophotic reef sponges (<tp:taxon-name><tp:taxon-name-part taxon-name-part-type="phylum">Porifera</tp:taxon-name-part></tp:taxon-name>, <tp:taxon-name><tp:taxon-name-part taxon-name-part-type="class">Demospongiae</tp:taxon-name-part></tp:taxon-name>, <tp:taxon-name><tp:taxon-name-part taxon-name-part-type="class">Hexactinellida</tp:taxon-name-part></tp:taxon-name>, and <tp:taxon-name><tp:taxon-name-part taxon-name-part-type="class">Homoscleromorpha</tp:taxon-name-part></tp:taxon-name>) inhabiting Flower Garden Banks National Marine Sanctuary and vicinities</article-title><source>Zookeys</source><day>11</day><month>05</month><year>2023</year><volume>1161</volume><fpage>1</fpage><lpage>68</lpage><pub-id pub-id-type="doi">10.3897/zookeys.1161.93754</pub-id></mixed-citation></tp:treatment-meta><tp:nomenclature><label>﻿</label><tp:taxon-name>
                <object-id xmlns:xlink="http://www.w3.org/1999/xlink" content-type="arpha" xlink:type="simple">F6E28D0E-EE4D-5616-867E-570C6AC00F20</object-id>
                <tp:taxon-name-part taxon-name-part-type="genus" reg="Aplysina">Aplysina</tp:taxon-name-part>
                <tp:taxon-name-part taxon-name-part-type="uncertainty-rank">cf.</tp:taxon-name-part>
                <tp:taxon-name-part taxon-name-part-type="species" reg="archeri">archeri</tp:taxon-name-part>
              </tp:taxon-name><tp:taxon-authority>(Higgin,1875)</tp:taxon-authority><xref ref-type="fig" rid="F49">Fig. 49A, B</xref></tp:nomenclature><tp:treatment-sec sec-type="Diagnostic features" id="SECID0ES5DI"><title>Diagnostic features.</title><p>Clusters of short tubes that spread laterally. SP04 was 10–20 cm high, and 3–5 cm in diameter, and SP25 was 3–10 cm high 3–6 cm wide, pink to deep purple in color. Fistulose rods sporadically grow out from the tubes. Surface rugose and microconulose. Roundish tube tops, more pronounced on SP25. The specimens are tentatively identified from the photographs as <tp:taxon-name><tp:taxon-name-part taxon-name-part-type="genus" reg="Aplysina">Aplysina</tp:taxon-name-part><tp:taxon-name-part taxon-name-part-type="uncertainty-rank">cf.</tp:taxon-name-part><tp:taxon-name-part taxon-name-part-type="species" reg="archeri">archeri</tp:taxon-name-part></tp:taxon-name> due to the predominance of short roundish tubes, and lateral growth; no samples were available for analysis.</p><fig id="F49" position="float" orientation="portrait"><object-id xmlns:xlink="http://www.w3.org/1999/xlink" content-type="doi" xlink:type="simple">10.3897/zookeys.1161.93754.figure49</object-id><object-id xmlns:xlink="http://www.w3.org/1999/xlink" content-type="arpha" xlink:type="simple">1F7B0DD9-9D92-52A0-A38E-DCABA9527DDA</object-id><label>Figure 49.</label><caption><p><tp:taxon-name><tp:taxon-name-part taxon-name-part-type="genus" reg="Aplysina">Aplysina</tp:taxon-name-part><tp:taxon-name-part taxon-name-part-type="uncertainty-rank">cf.</tp:taxon-name-part><tp:taxon-name-part taxon-name-part-type="species" reg="archeri">archeri</tp:taxon-name-part></tp:taxon-name>, at 43–76 m deep. Photo code <bold>A</bold> SP04 and <bold>B</bold> SP25.</p></caption><graphic xmlns:xlink="http://www.w3.org/1999/xlink" xlink:href="zookeys-1161-001_article-93754__-g049.jpg" position="float" orientation="portrait" xlink:type="simple" id="oo_848723.jpg"><uri content-type="original_file" xlink:type="simple">https://binary.pensoft.net/fig/848723</uri></graphic></fig></tp:treatment-sec><tp:treatment-sec sec-type="Similar species" id="SECID0EEAAK"><title>Similar species.</title><p>At least three species of <italic><tp:taxon-name><tp:taxon-name-part taxon-name-part-type="genus" reg="Aplysina">Aplysina</tp:taxon-name-part></tp:taxon-name></italic> can be a cluster of short tubes, viz. <italic><tp:taxon-name><tp:taxon-name-part taxon-name-part-type="genus" reg="Aplysina">A.</tp:taxon-name-part><tp:taxon-name-part taxon-name-part-type="species" reg="fistularis">fistularis</tp:taxon-name-part></tp:taxon-name></italic>, <italic><tp:taxon-name><tp:taxon-name-part taxon-name-part-type="genus" reg="Aplysina">A.</tp:taxon-name-part><tp:taxon-name-part taxon-name-part-type="species" reg="insularis">insularis</tp:taxon-name-part></tp:taxon-name></italic>, and <italic><tp:taxon-name><tp:taxon-name-part taxon-name-part-type="genus" reg="Aplysina">A.</tp:taxon-name-part><tp:taxon-name-part taxon-name-part-type="species" reg="muricyana">muricyana</tp:taxon-name-part></tp:taxon-name></italic> but their color is mostly yellow. Collection and genetic data would be very helpful to discern these species.</p></tp:treatment-sec><tp:treatment-sec sec-type="distribution" id="SECID0ESBAK"><title>Distribution and abundance.</title><p><italic><tp:taxon-name><tp:taxon-name-part taxon-name-part-type="genus" reg="Aplysina">Aplysina</tp:taxon-name-part><tp:taxon-name-part taxon-name-part-type="species" reg="archeri">archeri</tp:taxon-name-part></tp:taxon-name></italic> is common at shallow coral reefs in Florida (Dry Tortugas) and throughout the Caribbean. This species might be a morphological variant of the species or a closely related species which occurs as a single or clumps of elongated purplish tubes.</p></tp:treatment-sec><tp:treatment-sec sec-type="ecology" id="SECID0EDCAK"><title>Ecology.</title><p>Coral communities, sandy substrates.</p></tp:treatment-sec><tp:treatment-sec sec-type="Identification" id="SECID0EICAK"><title>Identification.</title><p>MCD.</p></tp:treatment-sec><tp:treatment-sec sec-type="References" id="SECID0ENCAK"><title>References.</title><p><xref ref-type="bibr" rid="B60">van Soest 1978</xref>; Pinnheiro et al. 2007.</p></tp:treatment-sec><ref-list><ref id="B60"><mixed-citation xmlns:xlink="http://www.w3.org/1999/xlink" xlink:type="simple"><person-group><name name-style="western"><surname>van Soest</surname><given-names>RWM</given-names></name></person-group> (<year>1978</year>) <article-title>Marine sponges from Curaçao and other Caribbean localities. Part I. Keratosa.</article-title> In: <person-group><name name-style="western"><surname>Hummelinck</surname><given-names>PW</given-names></name><name name-style="western"><surname>Van der Steen</surname><given-names>LJ</given-names></name></person-group> (<role>Eds</role>) <issue-title>Uitgaven van de Natuurwetenschappelijke Studiekring voor Suriname en de Nederlandse Antillen.</issue-title><source>No. 94. Studies on the Fauna of Curaçao and other Caribbean Islands 56(179)</source>, <fpage>1</fpage>–<lpage>94</lpage>.</mixed-citation></ref></ref-list></tp:taxon-treatment>
