# Supplementary material for: ﻿An annotated and illustrated identification guide to common mesophotic reef sponges (Porifera, Demospongiae, Hexactinellida, and Homoscleromorpha) inhabiting Flower Garden Banks National Marine Sanctuary and vicinities
Source: Zookeys. 2023 May 11;1161:1–68. doi: 10.3897/zookeys.1161.93754 (PMC10208736; doi:10.3897/zookeys.1161.93754)
Supplement: XML Treatment for Verongula reiswigi [file zookeys.1161.93754-treatment49.xml]

<!DOCTYPE tp:taxon-treatment
  PUBLIC "-//TaxonX//DTD Taxonomic Treatment Publishing DTD v0 20100105//EN" "tax-treatment-NSO.dtd">
<tp:taxon-treatment xmlns:tp="http://www.plazi.org/taxpub"><tp:treatment-meta><kwd-group><label>Taxon classification</label><kwd>
                  <named-content content-type="kingdom">Animalia</named-content>
                </kwd><kwd>
                  <named-content content-type="order">Verongiida</named-content>
                </kwd><kwd>
                  <named-content content-type="family">Aplysinidae</named-content>
                </kwd></kwd-group><mixed-citation publication-type="journal"><person-group><name><surname>Díaz</surname><given-names>Maria Cristina</given-names></name><name><surname>Nuttall</surname><given-names>Marissa</given-names></name><name><surname>Pomponi</surname><given-names>Shirley A.</given-names></name><name><surname>Rützler</surname><given-names>Klaus</given-names></name><name><surname>Klontz</surname><given-names>Sarah</given-names></name><name><surname>Adams</surname><given-names>Christi</given-names></name><name><surname>Hickerson</surname><given-names>Emma L.</given-names></name><name><surname>Schmahl</surname><given-names>G. P.</given-names></name></person-group><article-title>﻿An annotated and illustrated identification guide to common mesophotic reef sponges (<tp:taxon-name><tp:taxon-name-part taxon-name-part-type="phylum">Porifera</tp:taxon-name-part></tp:taxon-name>, <tp:taxon-name><tp:taxon-name-part taxon-name-part-type="class">Demospongiae</tp:taxon-name-part></tp:taxon-name>, <tp:taxon-name><tp:taxon-name-part taxon-name-part-type="class">Hexactinellida</tp:taxon-name-part></tp:taxon-name>, and <tp:taxon-name><tp:taxon-name-part taxon-name-part-type="class">Homoscleromorpha</tp:taxon-name-part></tp:taxon-name>) inhabiting Flower Garden Banks National Marine Sanctuary and vicinities</article-title><source>Zookeys</source><day>11</day><month>05</month><year>2023</year><volume>1161</volume><fpage>1</fpage><lpage>68</lpage><pub-id pub-id-type="doi">10.3897/zookeys.1161.93754</pub-id></mixed-citation></tp:treatment-meta><tp:nomenclature><label>﻿</label><tp:taxon-name>
                <object-id xmlns:xlink="http://www.w3.org/1999/xlink" content-type="arpha" xlink:type="simple">3477D070-F210-563F-A140-8C4402D06330</object-id>
                <tp:taxon-name-part taxon-name-part-type="genus" reg="Verongula">Verongula</tp:taxon-name-part>
                <tp:taxon-name-part taxon-name-part-type="species" reg="reiswigi">reiswigi</tp:taxon-name-part>
              </tp:taxon-name><tp:taxon-authority>Alcolado, 1984</tp:taxon-authority><xref ref-type="fig" rid="F51">Fig. 51</xref></tp:nomenclature><tp:treatment-sec sec-type="Diagnostic features" id="SECID0ELIAK"><title>Diagnostic features.</title><p>Large tube or vase, wider at the base or at the mid body. The color is yellow with green or pinkish tinges alive, purple when dry or in alcohol. The outer surface is ribbed, forming a regular pattern that covers the whole sponge surface. One large opening (oscule or pseudo-oscule) at top of each “vase” (&gt; 5 cm), with a very thin membrane (1–2 mm) that surrounds the whole rim. The consistency is firm but compressible.</p><fig id="F51" position="float" orientation="portrait"><object-id xmlns:xlink="http://www.w3.org/1999/xlink" content-type="doi" xlink:type="simple">10.3897/zookeys.1161.93754.figure51</object-id><object-id xmlns:xlink="http://www.w3.org/1999/xlink" content-type="arpha" xlink:type="simple">A423124A-C880-56FB-B1C4-ADBBCB2D4DE0</object-id><label>Figure 51.</label><caption><p><italic><tp:taxon-name><tp:taxon-name-part taxon-name-part-type="genus" reg="Verongula">Verongula</tp:taxon-name-part><tp:taxon-name-part taxon-name-part-type="species" reg="reiswigi">reiswigi</tp:taxon-name-part></tp:taxon-name></italic> at 76 m deep. Photo code SP58.</p></caption><graphic xmlns:xlink="http://www.w3.org/1999/xlink" xlink:href="zookeys-1161-001_article-93754__-g051.jpg" position="float" orientation="portrait" xlink:type="simple" id="oo_848725.jpg"><uri content-type="original_file" xlink:type="simple">https://binary.pensoft.net/fig/848725</uri></graphic></fig></tp:treatment-sec><tp:treatment-sec sec-type="Similar species" id="SECID0EIJAK"><title>Similar species.</title><p>The overall shape, “oscule” size, and surface of this species makes it unique.</p></tp:treatment-sec><tp:treatment-sec sec-type="distribution" id="SECID0ENJAK"><title>Distribution and abundance.</title><p>This species is rare in occurrence at shallow and mesophotic coral reefs in Florida, Bahamas, Cuba, and eastern Caribbean. Rare at <abbrev xmlns:xlink="http://www.w3.org/1999/xlink" xlink:title="Flower Garden Banks National Marine Sanctuary" id="ABBRID0ETJAK" xlink:type="simple">FGBNMS</abbrev>, seen only once at one site,</p></tp:treatment-sec><tp:treatment-sec sec-type="ecology" id="SECID0EXJAK"><title>Ecology.</title><p>Heavily silted lower mesophotic reef.</p></tp:treatment-sec><tp:treatment-sec sec-type="Identification" id="SECID0E3JAK"><title>Identification.</title><p>MCD.</p></tp:treatment-sec><tp:treatment-sec sec-type="References" id="SECID0EBKAK"><title>References.</title><p><xref ref-type="bibr" rid="B2">Alcolado 1984</xref>; <xref ref-type="bibr" rid="B40">Perez et al. 2017</xref>.</p></tp:treatment-sec><ref-list><ref id="B2"><mixed-citation xmlns:xlink="http://www.w3.org/1999/xlink" xlink:type="simple"><person-group><name name-style="western"><surname>Alcolado</surname><given-names>PM</given-names></name></person-group> (<year>1984</year>) <article-title>Nuevas especies de esponjas encontradas en Cuba.</article-title><source>Poeyana</source><volume>271</volume>: <fpage>1</fpage>–<lpage>22</lpage>. [New species of sponges from Cuba]</mixed-citation></ref><ref id="B40"><mixed-citation xmlns:xlink="http://www.w3.org/1999/xlink" xlink:type="simple"><person-group><name name-style="western"><surname>Perez</surname><given-names>T</given-names></name><name name-style="western"><surname>Díaz</surname><given-names>MC</given-names></name><name name-style="western"><surname>Ruiz</surname><given-names>C</given-names></name><name name-style="western"><surname>Condor-Lujan</surname><given-names>B</given-names></name><name name-style="western"><surname>Klautau</surname><given-names>M</given-names></name><name name-style="western"><surname>Hajdu</surname><given-names>E</given-names></name><name name-style="western"><surname>Lobo-Hajdu</surname><given-names>G</given-names></name><name name-style="western"><surname>Zea</surname><given-names>S</given-names></name><name name-style="western"><surname>Pomponi</surname><given-names>SA</given-names></name><name name-style="western"><surname>Thacker</surname><given-names>RW</given-names></name><name name-style="western"><surname>Carteron</surname><given-names>S</given-names></name><name name-style="western"><surname>Tollu</surname><given-names>G</given-names></name><name name-style="western"><surname>Pouget-Cuvelier</surname><given-names>A</given-names></name><name name-style="western"><surname>Thlamon</surname><given-names>P</given-names></name><name name-style="western"><surname>Marechal</surname><given-names>J-P</given-names></name><name name-style="western"><surname>Thomas</surname><given-names>OP</given-names></name><name name-style="western"><surname>Ereskovsky</surname><given-names>AV</given-names></name><name name-style="western"><surname>Vacelet</surname><given-names>J</given-names></name><name name-style="western"><surname>Boury-Esnault</surname><given-names>N</given-names></name></person-group> (<year>2017</year>) How a collaborative integrated taxonomic effort has trained new spongiologists and improved knowledge of Martinique Island (French Antilles, eastern Caribbean Sea) marine biodiversity. PLoS ONE 12(3): e0173859. <ext-link xlink:type="simple" ext-link-type="doi" xlink:href="10.1371/journal.pone.0173859">https://doi.org/10.1371/journal.pone.0173859</ext-link></mixed-citation></ref></ref-list></tp:taxon-treatment>
