# Supplementary material for: ﻿An annotated and illustrated identification guide to common mesophotic reef sponges (Porifera, Demospongiae, Hexactinellida, and Homoscleromorpha) inhabiting Flower Garden Banks National Marine Sanctuary and vicinities
Source: Zookeys. 2023 May 11;1161:1–68. doi: 10.3897/zookeys.1161.93754 (PMC10208736; doi:10.3897/zookeys.1161.93754)
Supplement: XML Treatment for Ianthellide [file zookeys.1161.93754-treatment50.xml]

<!DOCTYPE tp:taxon-treatment
  PUBLIC "-//TaxonX//DTD Taxonomic Treatment Publishing DTD v0 20100105//EN" "tax-treatment-NSO.dtd">
<tp:taxon-treatment xmlns:tp="http://www.plazi.org/taxpub"><tp:treatment-meta><kwd-group><label>Taxon classification</label><kwd>
                  <named-content content-type="kingdom">Animalia</named-content>
                </kwd><kwd>
                  <named-content content-type="order">Verongiida</named-content>
                </kwd><kwd>
                  <named-content content-type="family">Ianthellidae</named-content>
                </kwd></kwd-group><mixed-citation publication-type="journal"><person-group><name><surname>Díaz</surname><given-names>Maria Cristina</given-names></name><name><surname>Nuttall</surname><given-names>Marissa</given-names></name><name><surname>Pomponi</surname><given-names>Shirley A.</given-names></name><name><surname>Rützler</surname><given-names>Klaus</given-names></name><name><surname>Klontz</surname><given-names>Sarah</given-names></name><name><surname>Adams</surname><given-names>Christi</given-names></name><name><surname>Hickerson</surname><given-names>Emma L.</given-names></name><name><surname>Schmahl</surname><given-names>G. P.</given-names></name></person-group><article-title>﻿An annotated and illustrated identification guide to common mesophotic reef sponges (<tp:taxon-name><tp:taxon-name-part taxon-name-part-type="phylum">Porifera</tp:taxon-name-part></tp:taxon-name>, <tp:taxon-name><tp:taxon-name-part taxon-name-part-type="class">Demospongiae</tp:taxon-name-part></tp:taxon-name>, <tp:taxon-name><tp:taxon-name-part taxon-name-part-type="class">Hexactinellida</tp:taxon-name-part></tp:taxon-name>, and <tp:taxon-name><tp:taxon-name-part taxon-name-part-type="class">Homoscleromorpha</tp:taxon-name-part></tp:taxon-name>) inhabiting Flower Garden Banks National Marine Sanctuary and vicinities</article-title><source>Zookeys</source><day>11</day><month>05</month><year>2023</year><volume>1161</volume><fpage>1</fpage><lpage>68</lpage><pub-id pub-id-type="doi">10.3897/zookeys.1161.93754</pub-id></mixed-citation></tp:treatment-meta><tp:nomenclature><label>﻿</label><tp:taxon-name>
                <object-id xmlns:xlink="http://www.w3.org/1999/xlink" content-type="arpha" xlink:type="simple">B30E12BF-FC77-5F20-8AFC-B985CB660C81</object-id>
                <tp:taxon-name-part taxon-name-part-type="genus" reg="Ianthellide">Ianthellide</tp:taxon-name-part>
              </tp:taxon-name><tp:taxon-authority>sp. 1.</tp:taxon-authority><xref ref-type="fig" rid="F52">Fig. 52</xref></tp:nomenclature><tp:treatment-sec sec-type="Diagnostic features" id="SECID0EBMAK"><title>Diagnostic features.</title><p>Thin encrusting sponge, &lt; 1 mm thick, bright yellow in life, purple in alcohol (Fig. <xref ref-type="fig" rid="F52">52A</xref>, red arrow). This thin sponge lacked any type of skeleton and seems to be overgrowing the skeleton of a dictyonal hexactinellid skeletal framework (Fig. <xref ref-type="fig" rid="F52">52B</xref>). No microscleres could be seen when dissecting and analyzing the skeleton of the hexactinellid, thus it could be dead. The conspecificity of the hexactinellid with <tp:taxon-name><tp:taxon-name-part taxon-name-part-type="genus" reg="Iphiteon">Iphiteon</tp:taxon-name-part><tp:taxon-name-part taxon-name-part-type="species" reg="panicea">panicea</tp:taxon-name-part></tp:taxon-name> sample GFOE3-23, to the right of this yellow sample (GFOE3-23A) could not be identified. The thin sponge appears undetachable from the skeletal framework where it grows. Dark cells similar to verongiid spherulous cells (<abbrev xmlns:xlink="http://www.w3.org/1999/xlink" xlink:title="spherulous cells" id="ABBRID0EZMAK" xlink:type="simple">SC</abbrev>), and granular cells (<abbrev xmlns:xlink="http://www.w3.org/1999/xlink" xlink:title="granular cells" id="ABBRID0E4MAK" xlink:type="simple">GC</abbrev>), and wide elliptical choanocyte chambers (<abbrev xmlns:xlink="http://www.w3.org/1999/xlink" xlink:title="choanocyte chambers" id="ABBRID0EBNAK" xlink:type="simple">CC</abbrev>), 30–80 µm in diameter, support the interpretation of this species as a fiber-less species of the family <tp:taxon-name><tp:taxon-name-part taxon-name-part-type="family">Ianthellidae</tp:taxon-name-part></tp:taxon-name> (Fig. <xref ref-type="fig" rid="F52">52B, C</xref>). This is the first report of a verongiid overgrowing an hexactinellid.</p><fig id="F52" position="float" orientation="portrait"><object-id xmlns:xlink="http://www.w3.org/1999/xlink" content-type="doi" xlink:type="simple">10.3897/zookeys.1161.93754.figure52</object-id><object-id xmlns:xlink="http://www.w3.org/1999/xlink" content-type="arpha" xlink:type="simple">9E20D143-C29C-5B3F-BCA0-D9EFF5317AF4</object-id><label>Figure 52.</label><caption><p><bold>A</bold><italic>In-situ</italic> photograph of a thin yellow Verongid growing on an hexactinellid skeletal framework highlighted by the red arrow, 147 m deep. Sample GFOE3-23A <bold>B</bold> fragment of sponge observed under light microscope 100X; arrows show large dark cells potential spherulous cells (<abbrev xmlns:xlink="http://www.w3.org/1999/xlink" xlink:title="spherulous cells" id="ABBRID0E3NAK" xlink:type="simple">SC</abbrev>), and smaller dark cells, potentially granular cells (<abbrev xmlns:xlink="http://www.w3.org/1999/xlink" xlink:title="granular cells" id="ABBRID0EAOAK" xlink:type="simple">GC</abbrev>) <bold>C</bold> smear of a sample fragment observed with a light microscope at 400× magnification. Note the large ovoid choanocyte chambers (red arrow).</p></caption><graphic xmlns:xlink="http://www.w3.org/1999/xlink" xlink:href="zookeys-1161-001_article-93754__-g052.jpg" position="float" orientation="portrait" xlink:type="simple" id="oo_848726.jpg"><uri content-type="original_file" xlink:type="simple">https://binary.pensoft.net/fig/848726</uri></graphic></fig></tp:treatment-sec><tp:treatment-sec sec-type="Similar species" id="SECID0ELOAK"><title>Similar species.</title><p>Two <tp:taxon-name><tp:taxon-name-part taxon-name-part-type="family">Ianthellidae</tp:taxon-name-part></tp:taxon-name> genera without fibers have been described, <italic><tp:taxon-name><tp:taxon-name-part taxon-name-part-type="genus" reg="Hexadella">Hexadella</tp:taxon-name-part></tp:taxon-name></italic> and <italic><tp:taxon-name><tp:taxon-name-part taxon-name-part-type="genus" reg="Vansoestia">Vansoestia</tp:taxon-name-part></tp:taxon-name></italic>, which have species with thin bodies, and yellowish color. However, those species have a more detachable leathery body, with surfaces ornamented by dermal canals, and prominent oscula.</p></tp:treatment-sec><tp:treatment-sec sec-type="distribution" id="SECID0EEPAK"><title>Distribution and abundance.</title><p>At <abbrev xmlns:xlink="http://www.w3.org/1999/xlink" xlink:title="Flower Garden Banks National Marine Sanctuary" id="ABBRID0EKPAK" xlink:type="simple">FGBNMS</abbrev> the species was collected once at Elvers Bank.</p></tp:treatment-sec><tp:treatment-sec sec-type="ecology" id="SECID0EOPAK"><title>Ecology.</title><p>Coralline algae reefs, lower mesophotic reefs, algal nodules.</p></tp:treatment-sec><tp:treatment-sec sec-type="Identification" id="SECID0ETPAK"><title>Identification.</title><p>MCD.</p></tp:treatment-sec><tp:treatment-sec sec-type="Reference" id="SECID0EYPAK"><title>Reference.</title><p>Díaz et al. 2015.</p></tp:treatment-sec></tp:taxon-treatment>
