# Supplementary material for: ﻿An annotated and illustrated identification guide to common mesophotic reef sponges (Porifera, Demospongiae, Hexactinellida, and Homoscleromorpha) inhabiting Flower Garden Banks National Marine Sanctuary and vicinities
Source: Zookeys. 2023 May 11;1161:1–68. doi: 10.3897/zookeys.1161.93754 (PMC10208736; doi:10.3897/zookeys.1161.93754)
Supplement: XML Treatment for Aplysilla aff. sulfurea [file zookeys.1161.93754-treatment51.xml]

<!DOCTYPE tp:taxon-treatment
  PUBLIC "-//TaxonX//DTD Taxonomic Treatment Publishing DTD v0 20100105//EN" "tax-treatment-NSO.dtd">
<tp:taxon-treatment xmlns:tp="http://www.plazi.org/taxpub"><tp:treatment-meta><kwd-group><label>Taxon classification</label><kwd>
                  <named-content content-type="kingdom">Animalia</named-content>
                </kwd><kwd>
                  <named-content content-type="order">Dendroceratida</named-content>
                </kwd><kwd>
                  <named-content content-type="family">Darwinellidae</named-content>
                </kwd></kwd-group><mixed-citation publication-type="journal"><person-group><name><surname>Díaz</surname><given-names>Maria Cristina</given-names></name><name><surname>Nuttall</surname><given-names>Marissa</given-names></name><name><surname>Pomponi</surname><given-names>Shirley A.</given-names></name><name><surname>Rützler</surname><given-names>Klaus</given-names></name><name><surname>Klontz</surname><given-names>Sarah</given-names></name><name><surname>Adams</surname><given-names>Christi</given-names></name><name><surname>Hickerson</surname><given-names>Emma L.</given-names></name><name><surname>Schmahl</surname><given-names>G. P.</given-names></name></person-group><article-title>﻿An annotated and illustrated identification guide to common mesophotic reef sponges (<tp:taxon-name><tp:taxon-name-part taxon-name-part-type="phylum">Porifera</tp:taxon-name-part></tp:taxon-name>, <tp:taxon-name><tp:taxon-name-part taxon-name-part-type="class">Demospongiae</tp:taxon-name-part></tp:taxon-name>, <tp:taxon-name><tp:taxon-name-part taxon-name-part-type="class">Hexactinellida</tp:taxon-name-part></tp:taxon-name>, and <tp:taxon-name><tp:taxon-name-part taxon-name-part-type="class">Homoscleromorpha</tp:taxon-name-part></tp:taxon-name>) inhabiting Flower Garden Banks National Marine Sanctuary and vicinities</article-title><source>Zookeys</source><day>11</day><month>05</month><year>2023</year><volume>1161</volume><fpage>1</fpage><lpage>68</lpage><pub-id pub-id-type="doi">10.3897/zookeys.1161.93754</pub-id></mixed-citation></tp:treatment-meta><tp:nomenclature><label>﻿</label><tp:taxon-name>
                <object-id xmlns:xlink="http://www.w3.org/1999/xlink" content-type="arpha" xlink:type="simple">221C40AC-38B1-544B-A2DE-C0EFAF437E5A</object-id>
                <tp:taxon-name-part taxon-name-part-type="genus" reg="Aplysilla">Aplysilla</tp:taxon-name-part>
                <tp:taxon-name-part taxon-name-part-type="uncertainty-rank">aff.</tp:taxon-name-part>
                <tp:taxon-name-part taxon-name-part-type="species" reg="sulfurea">sulfurea</tp:taxon-name-part>
              </tp:taxon-name><tp:taxon-authority>Schulze, 1878</tp:taxon-authority><xref ref-type="fig" rid="F53">Fig. 53</xref></tp:nomenclature><tp:treatment-sec sec-type="Diagnostic features" id="SECID0E2RAK"><title>Diagnostic features.</title><p>Thin encrusting sponge, 1–2 mm when preserved in alcohol. Pale yellow/orange in color alive. In alcohol it turns dark purple. In life the surface bears low conules, and oscula a few mm wide.</p></tp:treatment-sec><tp:treatment-sec sec-type="Similar species" id="SECID0EASAK"><title>Similar species.</title><p>The overall growth form, color, and color change in alcohol is similar to those in <italic><tp:taxon-name><tp:taxon-name-part taxon-name-part-type="genus" reg="Aplysilla">Aplysilla</tp:taxon-name-part><tp:taxon-name-part taxon-name-part-type="species" reg="sulfurea">sulfurea</tp:taxon-name-part></tp:taxon-name></italic>.</p></tp:treatment-sec><tp:treatment-sec sec-type="distribution" id="SECID0ERSAK"><title>Distribution and abundance.</title><p><italic><tp:taxon-name><tp:taxon-name-part taxon-name-part-type="genus" reg="Aplysilla">Aplysilla</tp:taxon-name-part><tp:taxon-name-part taxon-name-part-type="species" reg="sulfurea">sulfurea</tp:taxon-name-part></tp:taxon-name></italic> is the type species for the genus and was described from the Adriatic and Mediterranean seas and eastern Atlantic. The reports from Bermuda, Florida, and southern Africa probably represent different species of similar habit and color. At <abbrev xmlns:xlink="http://www.w3.org/1999/xlink" xlink:title="Flower Garden Banks National Marine Sanctuary" id="ABBRID0ECTAK" xlink:type="simple">FGBNMS</abbrev> the species is widely distributed at 14 sites with a range of abundance from rare to medium (2–100).</p><fig id="F53" position="float" orientation="portrait"><object-id xmlns:xlink="http://www.w3.org/1999/xlink" content-type="doi" xlink:type="simple">10.3897/zookeys.1161.93754.figure53</object-id><object-id xmlns:xlink="http://www.w3.org/1999/xlink" content-type="arpha" xlink:type="simple">5BA91A24-F47F-54C5-A6CB-A3F9800AEAEC</object-id><label>Figure 53.</label><caption><p><italic><tp:taxon-name><tp:taxon-name-part taxon-name-part-type="genus" reg="Aplysilla">Aplysilla</tp:taxon-name-part></tp:taxon-name></italic><abbrev xmlns:xlink="http://www.w3.org/1999/xlink" xlink:title="affinis" id="ABBRID0EVTAK" xlink:type="simple">aff</abbrev>. <italic><tp:taxon-name><tp:taxon-name-part taxon-name-part-type="genus" reg="Aplysilla"/><tp:taxon-name-part taxon-name-part-type="species" reg="sulfurea">sulfurea</tp:taxon-name-part></tp:taxon-name></italic>, 78 m deep. Samples DFH9-14B.</p></caption><graphic xmlns:xlink="http://www.w3.org/1999/xlink" xlink:href="zookeys-1161-001_article-93754__-g053.jpg" position="float" orientation="portrait" xlink:type="simple" id="oo_848727.jpg"><uri content-type="original_file" xlink:type="simple">https://binary.pensoft.net/fig/848727</uri></graphic></fig></tp:treatment-sec><tp:treatment-sec sec-type="ecology" id="SECID0EIUAK"><title>Ecology.</title><p>Coralline algae reefs, lower mesophotic reefs, algal nodules.</p></tp:treatment-sec><tp:treatment-sec sec-type="Identification" id="SECID0ENUAK"><title>Identification.</title><p>CA, MCD.</p></tp:treatment-sec><tp:treatment-sec sec-type="References" id="SECID0ESUAK"><title>References.</title><p><xref ref-type="bibr" rid="B8">de Laubenfels 1950</xref>, <xref ref-type="bibr" rid="B9">1953</xref>.</p></tp:treatment-sec><ref-list><ref id="B8"><mixed-citation xmlns:xlink="http://www.w3.org/1999/xlink" xlink:type="simple"><person-group><name name-style="western"><surname>de Laubenfels</surname><given-names>MW</given-names></name></person-group> (<year>1950</year>) <article-title>The <tp:taxon-name><tp:taxon-name-part taxon-name-part-type="phylum">porifera</tp:taxon-name-part></tp:taxon-name> of the Bermuda archipelago.</article-title><source>Transactions of the Zoological Society of London</source><volume>27</volume>(<issue>1</issue>): <fpage>1</fpage>–<lpage>154</lpage>. <ext-link xlink:type="simple" ext-link-type="doi" xlink:href="10.1111/j.1096-3642.1950.tb00227.x">https://doi.org/10.1111/j.1096-3642.1950.tb00227.x</ext-link></mixed-citation></ref><ref id="B9"><mixed-citation xmlns:xlink="http://www.w3.org/1999/xlink" xlink:type="simple"><person-group><name name-style="western"><surname>de Laubenfels</surname><given-names>MW</given-names></name></person-group> (<year>1953</year>) <article-title>Sponges from the Gulf of Mexico.</article-title><source>Bulletin of Marine Science of the Gulf and Caribbean</source><volume>2</volume>(<issue>3</issue>): <fpage>511</fpage>–<lpage>557</lpage>.</mixed-citation></ref></ref-list></tp:taxon-treatment>
