# Supplementary material for: ﻿An annotated and illustrated identification guide to common mesophotic reef sponges (Porifera, Demospongiae, Hexactinellida, and Homoscleromorpha) inhabiting Flower Garden Banks National Marine Sanctuary and vicinities
Source: Zookeys. 2023 May 11;1161:1–68. doi: 10.3897/zookeys.1161.93754 (PMC10208736; doi:10.3897/zookeys.1161.93754)
Supplement: XML Treatment for Dysidea [file zookeys.1161.93754-treatment52.xml]

<!DOCTYPE tp:taxon-treatment
  PUBLIC "-//TaxonX//DTD Taxonomic Treatment Publishing DTD v0 20100105//EN" "tax-treatment-NSO.dtd">
<tp:taxon-treatment xmlns:tp="http://www.plazi.org/taxpub"><tp:treatment-meta><kwd-group><label>Taxon classification</label><kwd>
                  <named-content content-type="kingdom">Animalia</named-content>
                </kwd><kwd>
                  <named-content content-type="order">Dictyoceratida</named-content>
                </kwd><kwd>
                  <named-content content-type="family">Dysideidae</named-content>
                </kwd></kwd-group><mixed-citation publication-type="journal"><person-group><name><surname>Díaz</surname><given-names>Maria Cristina</given-names></name><name><surname>Nuttall</surname><given-names>Marissa</given-names></name><name><surname>Pomponi</surname><given-names>Shirley A.</given-names></name><name><surname>Rützler</surname><given-names>Klaus</given-names></name><name><surname>Klontz</surname><given-names>Sarah</given-names></name><name><surname>Adams</surname><given-names>Christi</given-names></name><name><surname>Hickerson</surname><given-names>Emma L.</given-names></name><name><surname>Schmahl</surname><given-names>G. P.</given-names></name></person-group><article-title>﻿An annotated and illustrated identification guide to common mesophotic reef sponges (<tp:taxon-name><tp:taxon-name-part taxon-name-part-type="phylum">Porifera</tp:taxon-name-part></tp:taxon-name>, <tp:taxon-name><tp:taxon-name-part taxon-name-part-type="class">Demospongiae</tp:taxon-name-part></tp:taxon-name>, <tp:taxon-name><tp:taxon-name-part taxon-name-part-type="class">Hexactinellida</tp:taxon-name-part></tp:taxon-name>, and <tp:taxon-name><tp:taxon-name-part taxon-name-part-type="class">Homoscleromorpha</tp:taxon-name-part></tp:taxon-name>) inhabiting Flower Garden Banks National Marine Sanctuary and vicinities</article-title><source>Zookeys</source><day>11</day><month>05</month><year>2023</year><volume>1161</volume><fpage>1</fpage><lpage>68</lpage><pub-id pub-id-type="doi">10.3897/zookeys.1161.93754</pub-id></mixed-citation></tp:treatment-meta><tp:nomenclature><label>﻿</label><tp:taxon-name>
                <object-id xmlns:xlink="http://www.w3.org/1999/xlink" content-type="arpha" xlink:type="simple">8B97DB54-C8B2-56B4-8686-BD6366536F7B</object-id>
                <tp:taxon-name-part taxon-name-part-type="genus" reg="Dysidea">Dysidea</tp:taxon-name-part>
              </tp:taxon-name><tp:taxon-authority>sp. 1</tp:taxon-authority><xref ref-type="fig" rid="F54">Fig. 54</xref></tp:nomenclature><tp:treatment-sec sec-type="Diagnostic features" id="SECID0EXWAK"><title>Diagnostic features.</title><p>Encrusting to massive (2–4.5 cm in thickness). Pale yellow to orange color in life. The surface is porous and with low conules. Many oscula with transparent membranes. The sponge is compressible.</p><fig id="F54" position="float" orientation="portrait"><object-id xmlns:xlink="http://www.w3.org/1999/xlink" content-type="doi" xlink:type="simple">10.3897/zookeys.1161.93754.figure54</object-id><object-id xmlns:xlink="http://www.w3.org/1999/xlink" content-type="arpha" xlink:type="simple">840D3E8D-3DBB-5A2F-8409-298A4F0E4365</object-id><label>Figure 54.</label><caption><p><italic><tp:taxon-name><tp:taxon-name-part taxon-name-part-type="genus" reg="Dysidea">Dysidea</tp:taxon-name-part></tp:taxon-name></italic> sp. 1, 76 m deep. Sample DFH9-14F.</p></caption><graphic xmlns:xlink="http://www.w3.org/1999/xlink" xlink:href="zookeys-1161-001_article-93754__-g054.jpg" position="float" orientation="portrait" xlink:type="simple" id="oo_848728.jpg"><uri content-type="original_file" xlink:type="simple">https://binary.pensoft.net/fig/848728</uri></graphic></fig></tp:treatment-sec><tp:treatment-sec sec-type="Similar species" id="SECID0EQXAK"><title>Similar species.</title><p>This species is similar to the Mediterranean species <italic><tp:taxon-name><tp:taxon-name-part taxon-name-part-type="genus" reg="Dysidea">Dysidea</tp:taxon-name-part><tp:taxon-name-part taxon-name-part-type="species" reg="fragilis">fragilis</tp:taxon-name-part></tp:taxon-name></italic>. There is an inaccurate citation of <italic><tp:taxon-name><tp:taxon-name-part taxon-name-part-type="genus" reg="Dysidea">Dysidea</tp:taxon-name-part><tp:taxon-name-part taxon-name-part-type="species" reg="fragilis">fragilis</tp:taxon-name-part></tp:taxon-name></italic> by <xref ref-type="bibr" rid="B9">de Laubenfels (1953)</xref> from the <abbrev xmlns:xlink="http://www.w3.org/1999/xlink" xlink:title="Gulf of Mexico" id="ABBRID0EQYAK" xlink:type="simple">GOM</abbrev>, and this is probably an undescribed species.</p></tp:treatment-sec><tp:treatment-sec sec-type="distribution" id="SECID0EUYAK"><title>Distribution and abundance.</title><p>At <abbrev xmlns:xlink="http://www.w3.org/1999/xlink" xlink:title="Flower Garden Banks National Marine Sanctuary" id="ABBRID0E1YAK" xlink:type="simple">FGBNMS</abbrev> the species is widely distributed at ten sites with a range of abundance from rare (1 per site) to common (11–100).</p></tp:treatment-sec><tp:treatment-sec sec-type="ecology" id="SECID0E5YAK"><title>Ecology.</title><p>Coralline algae reef, lower mesophotic reef, and algal nodules.</p></tp:treatment-sec><tp:treatment-sec sec-type="Identification" id="SECID0EDZAK"><title>Identification.</title><p>KR, MCD.</p></tp:treatment-sec><tp:treatment-sec sec-type="Reference" id="SECID0EIZAK"><title>Reference.</title><p><xref ref-type="bibr" rid="B9">de Laubenfels 1953</xref>.</p></tp:treatment-sec><ref-list><ref id="B9"><mixed-citation xmlns:xlink="http://www.w3.org/1999/xlink" xlink:type="simple"><person-group><name name-style="western"><surname>de Laubenfels</surname><given-names>MW</given-names></name></person-group> (<year>1953</year>) <article-title>Sponges from the Gulf of Mexico.</article-title><source>Bulletin of Marine Science of the Gulf and Caribbean</source><volume>2</volume>(<issue>3</issue>): <fpage>511</fpage>–<lpage>557</lpage>.</mixed-citation></ref></ref-list></tp:taxon-treatment>
