# Supplementary material for: ﻿An annotated and illustrated identification guide to common mesophotic reef sponges (Porifera, Demospongiae, Hexactinellida, and Homoscleromorpha) inhabiting Flower Garden Banks National Marine Sanctuary and vicinities
Source: Zookeys. 2023 May 11;1161:1–68. doi: 10.3897/zookeys.1161.93754 (PMC10208736; doi:10.3897/zookeys.1161.93754)
Supplement: XML Treatment for Pleraplysilla [file zookeys.1161.93754-treatment53.xml]

<!DOCTYPE tp:taxon-treatment
  PUBLIC "-//TaxonX//DTD Taxonomic Treatment Publishing DTD v0 20100105//EN" "tax-treatment-NSO.dtd">
<tp:taxon-treatment xmlns:tp="http://www.plazi.org/taxpub"><tp:treatment-meta><kwd-group><label>Taxon classification</label><kwd>
                  <named-content content-type="kingdom">Animalia</named-content>
                </kwd><kwd>
                  <named-content content-type="order">Dictyoceratida</named-content>
                </kwd><kwd>
                  <named-content content-type="family">Dysideidae</named-content>
                </kwd></kwd-group><mixed-citation publication-type="journal"><person-group><name><surname>Díaz</surname><given-names>Maria Cristina</given-names></name><name><surname>Nuttall</surname><given-names>Marissa</given-names></name><name><surname>Pomponi</surname><given-names>Shirley A.</given-names></name><name><surname>Rützler</surname><given-names>Klaus</given-names></name><name><surname>Klontz</surname><given-names>Sarah</given-names></name><name><surname>Adams</surname><given-names>Christi</given-names></name><name><surname>Hickerson</surname><given-names>Emma L.</given-names></name><name><surname>Schmahl</surname><given-names>G. P.</given-names></name></person-group><article-title>﻿An annotated and illustrated identification guide to common mesophotic reef sponges (<tp:taxon-name><tp:taxon-name-part taxon-name-part-type="phylum">Porifera</tp:taxon-name-part></tp:taxon-name>, <tp:taxon-name><tp:taxon-name-part taxon-name-part-type="class">Demospongiae</tp:taxon-name-part></tp:taxon-name>, <tp:taxon-name><tp:taxon-name-part taxon-name-part-type="class">Hexactinellida</tp:taxon-name-part></tp:taxon-name>, and <tp:taxon-name><tp:taxon-name-part taxon-name-part-type="class">Homoscleromorpha</tp:taxon-name-part></tp:taxon-name>) inhabiting Flower Garden Banks National Marine Sanctuary and vicinities</article-title><source>Zookeys</source><day>11</day><month>05</month><year>2023</year><volume>1161</volume><fpage>1</fpage><lpage>68</lpage><pub-id pub-id-type="doi">10.3897/zookeys.1161.93754</pub-id></mixed-citation></tp:treatment-meta><tp:nomenclature><label>﻿</label><tp:taxon-name>
                <object-id xmlns:xlink="http://www.w3.org/1999/xlink" content-type="arpha" xlink:type="simple">A472CE85-7760-543D-B978-07368A6B30F2</object-id>
                <tp:taxon-name-part taxon-name-part-type="genus" reg="Pleraplysilla">Pleraplysilla</tp:taxon-name-part>
              </tp:taxon-name><tp:taxon-authority>sp. nov. 1</tp:taxon-authority><xref ref-type="fig" rid="F55">Fig. 55</xref></tp:nomenclature><tp:treatment-sec sec-type="Diagnostic features" id="SECID0EX1AK"><title>Diagnostic features.</title><p>Very thin crust, pale pink color. The surface is smooth with irregularly distributed small conules (&lt; 1 mm high). Oscula with a collar membrane and thick canals that run towards the oscula. The conules are produced by single or branching fibers that depart from a spongin basal plate.</p><fig id="F55" position="float" orientation="portrait"><object-id xmlns:xlink="http://www.w3.org/1999/xlink" content-type="doi" xlink:type="simple">10.3897/zookeys.1161.93754.figure55</object-id><object-id xmlns:xlink="http://www.w3.org/1999/xlink" content-type="arpha" xlink:type="simple">D7C43F4F-E89F-5FF5-A6B5-ABA0B5C9203F</object-id><label>Figure 55.</label><caption><p><italic>In-situ</italic> photo of <italic><tp:taxon-name><tp:taxon-name-part taxon-name-part-type="genus" reg="Pleraplysilla">Pleraplysilla</tp:taxon-name-part></tp:taxon-name></italic> sp. 1, 79 m deep. Sample DFH9-14C.</p></caption><graphic xmlns:xlink="http://www.w3.org/1999/xlink" xlink:href="zookeys-1161-001_article-93754__-g055.jpg" position="float" orientation="portrait" xlink:type="simple" id="oo_848729.jpg"><uri content-type="original_file" xlink:type="simple">https://binary.pensoft.net/fig/848729</uri></graphic></fig></tp:treatment-sec><tp:treatment-sec sec-type="Similar species" id="SECID0ES2AK"><title>Similar species.</title><p>Very similar in external appearance to <italic><tp:taxon-name><tp:taxon-name-part taxon-name-part-type="genus" reg="Vansoestia">Vansoestia</tp:taxon-name-part><tp:taxon-name-part taxon-name-part-type="species" reg="caribensis">caribensis</tp:taxon-name-part></tp:taxon-name></italic>, a skeleton-less sponge of the family <tp:taxon-name><tp:taxon-name-part taxon-name-part-type="family">Ianthellidae</tp:taxon-name-part></tp:taxon-name>, Order Verongiida. This species has abundant single or dendritic fibers, dark in color with an apparent pith, and some foreign spicules inside. This sponge is very similar to the species of <italic><tp:taxon-name><tp:taxon-name-part taxon-name-part-type="genus" reg="Pleraplysilla">Pleraplysilla</tp:taxon-name-part></tp:taxon-name></italic> depicted by <xref ref-type="bibr" rid="B74">Zea et al. (2014)</xref>. It is currently an undescribed species.</p></tp:treatment-sec><tp:treatment-sec sec-type="distribution" id="SECID0ET3AK"><title>Distribution and abundance.</title><p>Reported by <xref ref-type="bibr" rid="B74">Zea et al. (2014)</xref> from the Bahamas and possibly Boynton Beach, FL. At <abbrev xmlns:xlink="http://www.w3.org/1999/xlink" xlink:title="Flower Garden Banks National Marine Sanctuary" id="ABBRID0E43AK" xlink:type="simple">FGBNMS</abbrev> the species is found at seven sites with an abundance ranging from rare to low (1–10) at six sites, to common (11–100) at one site.</p></tp:treatment-sec><tp:treatment-sec sec-type="ecology" id="SECID0EB4AK"><title>Ecology.</title><p>Coralline algae reefs, lower mesophotic reefs.</p></tp:treatment-sec><tp:treatment-sec sec-type="Identification" id="SECID0EG4AK"><title>Identification.</title><p>KR, SK, CA, MCD.</p></tp:treatment-sec><tp:treatment-sec sec-type="Reference" id="SECID0EL4AK"><title>Reference.</title><p><xref ref-type="bibr" rid="B74">Zea et al. 2014</xref>.</p></tp:treatment-sec><ref-list><ref id="B74"><mixed-citation xmlns:xlink="http://www.w3.org/1999/xlink" xlink:type="simple"><person-group><name name-style="western"><surname>Zea</surname><given-names>S</given-names></name><name name-style="western"><surname>Henkel</surname><given-names>TP</given-names></name><name name-style="western"><surname>Pawlik</surname><given-names>JR</given-names></name></person-group> (<year>2014</year>) The Sponge Guide: a picture guide to Caribbean sponges (3<sup>rd</sup> Edn.). <ext-link xlink:type="simple" ext-link-type="uri" xlink:href="http://www.spongeguide.org">www.spongeguide.org</ext-link></mixed-citation></ref></ref-list></tp:taxon-treatment>
