# Supplementary material for: ﻿An annotated and illustrated identification guide to common mesophotic reef sponges (Porifera, Demospongiae, Hexactinellida, and Homoscleromorpha) inhabiting Flower Garden Banks National Marine Sanctuary and vicinities
Source: Zookeys. 2023 May 11;1161:1–68. doi: 10.3897/zookeys.1161.93754 (PMC10208736; doi:10.3897/zookeys.1161.93754)
Supplement: XML Treatment for Pleraplysilla [file zookeys.1161.93754-treatment54.xml]

<!DOCTYPE tp:taxon-treatment
  PUBLIC "-//TaxonX//DTD Taxonomic Treatment Publishing DTD v0 20100105//EN" "tax-treatment-NSO.dtd">
<tp:taxon-treatment xmlns:tp="http://www.plazi.org/taxpub"><tp:treatment-meta><kwd-group><label>Taxon classification</label><kwd>
                  <named-content content-type="kingdom">Animalia</named-content>
                </kwd><kwd>
                  <named-content content-type="order">Dictyoceratida</named-content>
                </kwd><kwd>
                  <named-content content-type="family">Dysideidae</named-content>
                </kwd></kwd-group><mixed-citation publication-type="journal"><person-group><name><surname>Díaz</surname><given-names>Maria Cristina</given-names></name><name><surname>Nuttall</surname><given-names>Marissa</given-names></name><name><surname>Pomponi</surname><given-names>Shirley A.</given-names></name><name><surname>Rützler</surname><given-names>Klaus</given-names></name><name><surname>Klontz</surname><given-names>Sarah</given-names></name><name><surname>Adams</surname><given-names>Christi</given-names></name><name><surname>Hickerson</surname><given-names>Emma L.</given-names></name><name><surname>Schmahl</surname><given-names>G. P.</given-names></name></person-group><article-title>﻿An annotated and illustrated identification guide to common mesophotic reef sponges (<tp:taxon-name><tp:taxon-name-part taxon-name-part-type="phylum">Porifera</tp:taxon-name-part></tp:taxon-name>, <tp:taxon-name><tp:taxon-name-part taxon-name-part-type="class">Demospongiae</tp:taxon-name-part></tp:taxon-name>, <tp:taxon-name><tp:taxon-name-part taxon-name-part-type="class">Hexactinellida</tp:taxon-name-part></tp:taxon-name>, and <tp:taxon-name><tp:taxon-name-part taxon-name-part-type="class">Homoscleromorpha</tp:taxon-name-part></tp:taxon-name>) inhabiting Flower Garden Banks National Marine Sanctuary and vicinities</article-title><source>Zookeys</source><day>11</day><month>05</month><year>2023</year><volume>1161</volume><fpage>1</fpage><lpage>68</lpage><pub-id pub-id-type="doi">10.3897/zookeys.1161.93754</pub-id></mixed-citation></tp:treatment-meta><tp:nomenclature><label>﻿</label><tp:taxon-name>
                <object-id xmlns:xlink="http://www.w3.org/1999/xlink" content-type="arpha" xlink:type="simple">BCA2B2F5-A475-5104-B2CD-E93B0C6F4DF1</object-id>
                <tp:taxon-name-part taxon-name-part-type="genus" reg="Pleraplysilla">Pleraplysilla</tp:taxon-name-part>
              </tp:taxon-name><tp:taxon-authority>sp. nov. 2</tp:taxon-authority><xref ref-type="fig" rid="F56">Fig. 56</xref></tp:nomenclature><tp:treatment-sec sec-type="Diagnostic features" id="SECID0E15AK"><title>Diagnostic features.</title><p>Massive bushy, 5 cm wide, 7 cm high. Tan in color alive. Sharp conules, 2–3 mm high, separated by 3–5 mm. The sponge is compressible but firm. The sponge has dendritic fibers, pale in color, which incorporate broken spicules. This sponge is currently identified as an undescribed species of <italic><tp:taxon-name><tp:taxon-name-part taxon-name-part-type="genus" reg="Pleraplysilla">Pleraplysilla</tp:taxon-name-part></tp:taxon-name></italic>. 28S analysis of this specimen clearly places it within the Order <tp:taxon-name><tp:taxon-name-part taxon-name-part-type="order">Dictyoceratida</tp:taxon-name-part></tp:taxon-name>, but not within the Family <tp:taxon-name><tp:taxon-name-part taxon-name-part-type="family">Dysideidae</tp:taxon-name-part></tp:taxon-name>. 18S analysis places it as 99.5% similar to <italic><tp:taxon-name><tp:taxon-name-part taxon-name-part-type="genus" reg="Pleraplysilla">Pleraplysilla</tp:taxon-name-part><tp:taxon-name-part taxon-name-part-type="species" reg="spinifera">spinifera</tp:taxon-name-part></tp:taxon-name></italic>, the type of the genus; however, that is an eastern Atlantic and Mediterranean species. This result supports the generic assignation of this new species from <abbrev xmlns:xlink="http://www.w3.org/1999/xlink" xlink:title="Gulf of Mexico" id="ABBRID0E36AK" xlink:type="simple">GOM</abbrev> (Diaz, Segura, and Pomponi, unpublished data).</p><fig id="F56" position="float" orientation="portrait"><object-id xmlns:xlink="http://www.w3.org/1999/xlink" content-type="doi" xlink:type="simple">10.3897/zookeys.1161.93754.figure56</object-id><object-id xmlns:xlink="http://www.w3.org/1999/xlink" content-type="arpha" xlink:type="simple">D62CD6F3-5DC8-5F0F-BEB8-754E31104748</object-id><label>Figure 56.</label><caption><p><italic><tp:taxon-name><tp:taxon-name-part taxon-name-part-type="genus" reg="Pleraplysilla">Pleraplysilla</tp:taxon-name-part></tp:taxon-name></italic> sp. 2, 47 m deep. Sample GFOE3-19.</p></caption><graphic xmlns:xlink="http://www.w3.org/1999/xlink" xlink:href="zookeys-1161-001_article-93754__-g056.jpg" position="float" orientation="portrait" xlink:type="simple" id="oo_848730.jpg"><uri content-type="original_file" xlink:type="simple">https://binary.pensoft.net/fig/848730</uri></graphic></fig></tp:treatment-sec><tp:treatment-sec sec-type="Similar species" id="SECID0EUABK"><title>Similar species.</title><p>Its massive habit is similar to that of the shallow Caribbean mangrove species <italic><tp:taxon-name><tp:taxon-name-part taxon-name-part-type="genus" reg="Pleraplysilla">Pleraplysilla</tp:taxon-name-part><tp:taxon-name-part taxon-name-part-type="species" reg="stocki">stocki</tp:taxon-name-part></tp:taxon-name></italic>, and to <italic><tp:taxon-name><tp:taxon-name-part taxon-name-part-type="genus" reg="Pleraplysilla">Pleraplysilla</tp:taxon-name-part><tp:taxon-name-part taxon-name-part-type="species" reg="spinifera">spinifera</tp:taxon-name-part></tp:taxon-name></italic> from the Mediterranean.</p></tp:treatment-sec><tp:treatment-sec sec-type="distribution" id="SECID0EQBBK"><title>Distribution and abundance.</title><p>The species has been collected once from <abbrev xmlns:xlink="http://www.w3.org/1999/xlink" xlink:title="Flower Garden Banks National Marine Sanctuary" id="ABBRID0EWBBK" xlink:type="simple">FGBNMS</abbrev>, and once from Pulley Ridge, at the southeast <abbrev xmlns:xlink="http://www.w3.org/1999/xlink" xlink:title="Gulf of Mexico" id="ABBRID0E1BBK" xlink:type="simple">GOM</abbrev> (MCD).</p></tp:treatment-sec><tp:treatment-sec sec-type="ecology" id="SECID0E5BBK"><title>Ecology.</title><p>Coralline algal reef.</p></tp:treatment-sec><tp:treatment-sec sec-type="Identification" id="SECID0EDCBK"><title>Identification.</title><p>Iris Segura, MCD.</p></tp:treatment-sec><tp:treatment-sec sec-type="Reference" id="SECID0EICBK"><title>Reference.</title><p><xref ref-type="bibr" rid="B60">van Soest 1978</xref>.</p></tp:treatment-sec><ref-list><ref id="B60"><mixed-citation xmlns:xlink="http://www.w3.org/1999/xlink" xlink:type="simple"><person-group><name name-style="western"><surname>van Soest</surname><given-names>RWM</given-names></name></person-group> (<year>1978</year>) <article-title>Marine sponges from Curaçao and other Caribbean localities. Part I. Keratosa.</article-title> In: <person-group><name name-style="western"><surname>Hummelinck</surname><given-names>PW</given-names></name><name name-style="western"><surname>Van der Steen</surname><given-names>LJ</given-names></name></person-group> (<role>Eds</role>) <issue-title>Uitgaven van de Natuurwetenschappelijke Studiekring voor Suriname en de Nederlandse Antillen.</issue-title><source>No. 94. Studies on the Fauna of Curaçao and other Caribbean Islands 56(179)</source>, <fpage>1</fpage>–<lpage>94</lpage>.</mixed-citation></ref></ref-list></tp:taxon-treatment>
