# Supplementary material for: ﻿An annotated and illustrated identification guide to common mesophotic reef sponges (Porifera, Demospongiae, Hexactinellida, and Homoscleromorpha) inhabiting Flower Garden Banks National Marine Sanctuary and vicinities
Source: Zookeys. 2023 May 11;1161:1–68. doi: 10.3897/zookeys.1161.93754 (PMC10208736; doi:10.3897/zookeys.1161.93754)
Supplement: XML Treatment for Ircinia campana [file zookeys.1161.93754-treatment55.xml]

<!DOCTYPE tp:taxon-treatment
  PUBLIC "-//TaxonX//DTD Taxonomic Treatment Publishing DTD v0 20100105//EN" "tax-treatment-NSO.dtd">
<tp:taxon-treatment xmlns:tp="http://www.plazi.org/taxpub"><tp:treatment-meta><kwd-group><label>Taxon classification</label><kwd>
                  <named-content content-type="kingdom">Animalia</named-content>
                </kwd><kwd>
                  <named-content content-type="order">Dictyoceratida</named-content>
                </kwd><kwd>
                  <named-content content-type="family">Irciniidae</named-content>
                </kwd></kwd-group><mixed-citation publication-type="journal"><person-group><name><surname>Díaz</surname><given-names>Maria Cristina</given-names></name><name><surname>Nuttall</surname><given-names>Marissa</given-names></name><name><surname>Pomponi</surname><given-names>Shirley A.</given-names></name><name><surname>Rützler</surname><given-names>Klaus</given-names></name><name><surname>Klontz</surname><given-names>Sarah</given-names></name><name><surname>Adams</surname><given-names>Christi</given-names></name><name><surname>Hickerson</surname><given-names>Emma L.</given-names></name><name><surname>Schmahl</surname><given-names>G. P.</given-names></name></person-group><article-title>﻿An annotated and illustrated identification guide to common mesophotic reef sponges (<tp:taxon-name><tp:taxon-name-part taxon-name-part-type="phylum">Porifera</tp:taxon-name-part></tp:taxon-name>, <tp:taxon-name><tp:taxon-name-part taxon-name-part-type="class">Demospongiae</tp:taxon-name-part></tp:taxon-name>, <tp:taxon-name><tp:taxon-name-part taxon-name-part-type="class">Hexactinellida</tp:taxon-name-part></tp:taxon-name>, and <tp:taxon-name><tp:taxon-name-part taxon-name-part-type="class">Homoscleromorpha</tp:taxon-name-part></tp:taxon-name>) inhabiting Flower Garden Banks National Marine Sanctuary and vicinities</article-title><source>Zookeys</source><day>11</day><month>05</month><year>2023</year><volume>1161</volume><fpage>1</fpage><lpage>68</lpage><pub-id pub-id-type="doi">10.3897/zookeys.1161.93754</pub-id></mixed-citation></tp:treatment-meta><tp:nomenclature><label>﻿</label><tp:taxon-name>
                <object-id xmlns:xlink="http://www.w3.org/1999/xlink" content-type="arpha" xlink:type="simple">3F6B6018-3EC9-5AD0-9D78-A9D7E1FECFE8</object-id>
                <tp:taxon-name-part taxon-name-part-type="genus" reg="Ircinia">Ircinia</tp:taxon-name-part>
                <tp:taxon-name-part taxon-name-part-type="species" reg="campana">campana</tp:taxon-name-part>
              </tp:taxon-name><tp:taxon-authority>(Lamarck, 1814)</tp:taxon-authority><xref ref-type="fig" rid="F57">Fig. 57</xref></tp:nomenclature><tp:treatment-sec sec-type="Diagnostic features" id="SECID0ENEBK"><title>Diagnostic features.</title><p>Flabellate to fan- or cup-shaped, sometimes pedunculated. Brown, gray, pinkish, or white color in life. The surface is regularly conulose and rugose. Abundant round oscula (4–8 mm) on the inner wall surface.</p><fig id="F57" position="float" orientation="portrait"><object-id xmlns:xlink="http://www.w3.org/1999/xlink" content-type="doi" xlink:type="simple">10.3897/zookeys.1161.93754.figure57</object-id><object-id xmlns:xlink="http://www.w3.org/1999/xlink" content-type="arpha" xlink:type="simple">20C60607-FFF3-5F5C-A3F8-A4DCB9D5EE8F</object-id><label>Figure 57.</label><caption><p><italic><tp:taxon-name><tp:taxon-name-part taxon-name-part-type="genus" reg="Ircinia">Ircinia</tp:taxon-name-part><tp:taxon-name-part taxon-name-part-type="species" reg="campana">campana</tp:taxon-name-part></tp:taxon-name></italic>, 56 m deep. Photo code SP10.</p></caption><graphic xmlns:xlink="http://www.w3.org/1999/xlink" xlink:href="zookeys-1161-001_article-93754__-g057.jpg" position="float" orientation="portrait" xlink:type="simple" id="oo_848731.jpg"><uri content-type="original_file" xlink:type="simple">https://binary.pensoft.net/fig/848731</uri></graphic></fig></tp:treatment-sec><tp:treatment-sec sec-type="Similar species" id="SECID0EKFBK"><title>Similar species.</title><p>This might be a different species from the shallow reef species, but close genetic and morphological comparison must be carried out to distinguish <italic><tp:taxon-name><tp:taxon-name-part taxon-name-part-type="genus" reg="Ircinia">Ircinia</tp:taxon-name-part></tp:taxon-name></italic> species (<xref ref-type="bibr" rid="B26">Kelly and Thacker 2021</xref>).</p></tp:treatment-sec><tp:treatment-sec sec-type="distribution" id="SECID0E2FBK"><title>Distribution and abundance.</title><p>Widespread throughout the Caribbean at shallow coral reefs and seagrass meadows. This is the first report of the species for the northwestern <abbrev xmlns:xlink="http://www.w3.org/1999/xlink" xlink:title="Gulf of Mexico" id="ABBRID0EBGBK" xlink:type="simple">GOM</abbrev> and at mesophotic depths in the <abbrev xmlns:xlink="http://www.w3.org/1999/xlink" xlink:title="Gulf of Mexico" id="ABBRID0EFGBK" xlink:type="simple">GOM</abbrev>. At <abbrev xmlns:xlink="http://www.w3.org/1999/xlink" xlink:title="Flower Garden Banks National Marine Sanctuary" id="ABBRID0EJGBK" xlink:type="simple">FGBNMS</abbrev>, low (1–10) in abundance and only documented at Stetson Bank. <xref ref-type="bibr" rid="B16">Díaz et al. 2021</xref> report this species' morphotype at mesophotic depths (50–79 m) in various MPA's from North Carolina, South Carolina and Florida.</p></tp:treatment-sec><tp:treatment-sec sec-type="ecology" id="SECID0ERGBK"><title>Ecology.</title><p>Lower mesophotic reefs, coralline algae reefs.</p></tp:treatment-sec><tp:treatment-sec sec-type="Identification" id="SECID0EWGBK"><title>Identification.</title><p>MCD.</p></tp:treatment-sec><tp:treatment-sec sec-type="Reference" id="SECID0E2GBK"><title>Reference.</title><p><xref ref-type="bibr" rid="B15">Díaz et al. 2019</xref>.</p></tp:treatment-sec><ref-list><ref id="B26"><mixed-citation xmlns:xlink="http://www.w3.org/1999/xlink" xlink:type="simple"><person-group><name name-style="western"><surname>Kelly</surname><given-names>JB</given-names></name><name name-style="western"><surname>Thacker</surname><given-names>RW</given-names></name></person-group> (<year>2021</year>) <article-title>New shallow water species of Caribbean <italic><tp:taxon-name><tp:taxon-name-part taxon-name-part-type="genus">Ircinia</tp:taxon-name-part></tp:taxon-name></italic> Nardo, 1833 (<tp:taxon-name><tp:taxon-name-part taxon-name-part-type="phylum">Porifera</tp:taxon-name-part></tp:taxon-name>: <tp:taxon-name><tp:taxon-name-part taxon-name-part-type="family">Irciniidae</tp:taxon-name-part></tp:taxon-name>).</article-title><source>Zootaxa</source><volume>5072</volume>(<issue>4</issue>): <fpage>301</fpage>–<lpage>323</lpage>. <ext-link xlink:type="simple" ext-link-type="doi" xlink:href="10.11646/zootaxa.5072.4.1">https://doi.org/10.11646/zootaxa.5072.4.1</ext-link></mixed-citation></ref><ref id="B16"><mixed-citation xmlns:xlink="http://www.w3.org/1999/xlink" xlink:type="simple"><person-group><name name-style="western"><surname>Díaz</surname><given-names>MC</given-names></name><name name-style="western"><surname>Pomponi</surname><given-names>SA</given-names></name><name name-style="western"><surname>Farrington</surname><given-names>S</given-names></name><name name-style="western"><surname>Reed</surname><given-names>JK</given-names></name></person-group> (<year>2021</year>) Photo Identification Guide of the Sponges inhabiting the Shelf-edge Marine Protected Areas and Deep-water Reefs of the Southeastern USA (1<sup>st</sup> Edn). Harbor Branch Oceanographic Institute Contribution Number, 2294. <ext-link xlink:type="simple" ext-link-type="uri" xlink:href="http://www.cioert.org/expeditions/mesophotic-reef-ecosystems">http://www.cioert.org/expeditions/mesophotic-reef-ecosystems</ext-link></mixed-citation></ref><ref id="B15"><mixed-citation xmlns:xlink="http://www.w3.org/1999/xlink" xlink:type="simple"><person-group><name name-style="western"><surname>Díaz</surname><given-names>MC</given-names></name><name name-style="western"><surname>Busutil</surname><given-names>L</given-names></name><name name-style="western"><surname>García-Hernández</surname><given-names>MR</given-names></name><name name-style="western"><surname>Pomponi</surname><given-names>SA</given-names></name></person-group> (<year>2019</year>) Cuba’s Mesophotic Coral Reefs- Sponge Photo Identification Guide. In: Reed JK, Farrington F (Eds) Cooperative Institute for Ocean Exploration, Research, and Technology (CIOERT) at Harbor Branch Oceanographic Institute, Florida Atlantic University (HBOI-FAU). Harbor Branch Oceanographic Institute Contribution Number 2256. <ext-link xlink:type="simple" ext-link-type="uri" xlink:href="http://www.cioert.org/wp-content/uploads/2019/06/D%C3%ADaz-et-al-Cubas-Mesophotic-Coral-Reefs-Sponge-Photo-Identification-Guide-Edition–1">http://www.cioert.org/wp-content/uploads/2019/06/D%C3%ADaz-et-al-Cubas-Mesophotic-Coral-Reefs-Sponge-Photo-Identification-Guide-Edition–1</ext-link> [Accessed 10 June 2022]</mixed-citation></ref></ref-list></tp:taxon-treatment>
