# Supplementary material for: ﻿An annotated and illustrated identification guide to common mesophotic reef sponges (Porifera, Demospongiae, Hexactinellida, and Homoscleromorpha) inhabiting Flower Garden Banks National Marine Sanctuary and vicinities
Source: Zookeys. 2023 May 11;1161:1–68. doi: 10.3897/zookeys.1161.93754 (PMC10208736; doi:10.3897/zookeys.1161.93754)
Supplement: XML Treatment for Ircinia cf. campana [file zookeys.1161.93754-treatment56.xml]

<!DOCTYPE tp:taxon-treatment
  PUBLIC "-//TaxonX//DTD Taxonomic Treatment Publishing DTD v0 20100105//EN" "tax-treatment-NSO.dtd">
<tp:taxon-treatment xmlns:tp="http://www.plazi.org/taxpub"><tp:treatment-meta><kwd-group><label>Taxon classification</label><kwd>
                  <named-content content-type="kingdom">Animalia</named-content>
                </kwd><kwd>
                  <named-content content-type="order">Dictyoceratida</named-content>
                </kwd><kwd>
                  <named-content content-type="family">Irciniidae</named-content>
                </kwd></kwd-group><mixed-citation publication-type="journal"><person-group><name><surname>Díaz</surname><given-names>Maria Cristina</given-names></name><name><surname>Nuttall</surname><given-names>Marissa</given-names></name><name><surname>Pomponi</surname><given-names>Shirley A.</given-names></name><name><surname>Rützler</surname><given-names>Klaus</given-names></name><name><surname>Klontz</surname><given-names>Sarah</given-names></name><name><surname>Adams</surname><given-names>Christi</given-names></name><name><surname>Hickerson</surname><given-names>Emma L.</given-names></name><name><surname>Schmahl</surname><given-names>G. P.</given-names></name></person-group><article-title>﻿An annotated and illustrated identification guide to common mesophotic reef sponges (<tp:taxon-name><tp:taxon-name-part taxon-name-part-type="phylum">Porifera</tp:taxon-name-part></tp:taxon-name>, <tp:taxon-name><tp:taxon-name-part taxon-name-part-type="class">Demospongiae</tp:taxon-name-part></tp:taxon-name>, <tp:taxon-name><tp:taxon-name-part taxon-name-part-type="class">Hexactinellida</tp:taxon-name-part></tp:taxon-name>, and <tp:taxon-name><tp:taxon-name-part taxon-name-part-type="class">Homoscleromorpha</tp:taxon-name-part></tp:taxon-name>) inhabiting Flower Garden Banks National Marine Sanctuary and vicinities</article-title><source>Zookeys</source><day>11</day><month>05</month><year>2023</year><volume>1161</volume><fpage>1</fpage><lpage>68</lpage><pub-id pub-id-type="doi">10.3897/zookeys.1161.93754</pub-id></mixed-citation></tp:treatment-meta><tp:nomenclature><label>﻿</label><tp:taxon-name>
                <object-id xmlns:xlink="http://www.w3.org/1999/xlink" content-type="arpha" xlink:type="simple">3CBC4EB4-9069-5081-97FD-FF99ED6CF6A6</object-id>
                <tp:taxon-name-part taxon-name-part-type="genus" reg="Ircinia">Ircinia</tp:taxon-name-part>
                <tp:taxon-name-part taxon-name-part-type="uncertainty-rank">cf.</tp:taxon-name-part>
                <tp:taxon-name-part taxon-name-part-type="species" reg="campana">campana</tp:taxon-name-part>
              </tp:taxon-name><tp:taxon-authority>(Lamarck, 1814)</tp:taxon-authority><xref ref-type="fig" rid="F58">Fig. 58</xref></tp:nomenclature><tp:treatment-sec sec-type="Diagnostic features" id="SECID0ERIBK"><title>Diagnostic features.</title><p>Flabellate to fan. Brown, gray, to pinkish in color. The surface is regularly conulose. Abundant round oscula (2–3 mm) on the upper surface, sometimes clumped. The cf. is to highlight the uncommon plate-shape habitus for the species, indicating that this morphotype could represent either a different species or a variant of <italic><tp:taxon-name><tp:taxon-name-part taxon-name-part-type="genus" reg="Ircinia">Ircinia</tp:taxon-name-part><tp:taxon-name-part taxon-name-part-type="species" reg="campana">campana</tp:taxon-name-part></tp:taxon-name></italic>. Further genetic and morphologic comparisons are required.</p><fig id="F58" position="float" orientation="portrait"><object-id xmlns:xlink="http://www.w3.org/1999/xlink" content-type="doi" xlink:type="simple">10.3897/zookeys.1161.93754.figure58</object-id><object-id xmlns:xlink="http://www.w3.org/1999/xlink" content-type="arpha" xlink:type="simple">6B9ADD32-4321-511C-B853-C8FF78C0E81B</object-id><label>Figure 58.</label><caption><p><tp:taxon-name><tp:taxon-name-part taxon-name-part-type="genus" reg="Ircinia">Ircinia</tp:taxon-name-part><tp:taxon-name-part taxon-name-part-type="uncertainty-rank">cf.</tp:taxon-name-part><tp:taxon-name-part taxon-name-part-type="species" reg="campana">campana</tp:taxon-name-part></tp:taxon-name>, 55 m deep. Sample DFH9-8A.</p></caption><graphic xmlns:xlink="http://www.w3.org/1999/xlink" xlink:href="zookeys-1161-001_article-93754__-g058.jpg" position="float" orientation="portrait" xlink:type="simple" id="oo_848732.jpg"><uri content-type="original_file" xlink:type="simple">https://binary.pensoft.net/fig/848732</uri></graphic></fig></tp:treatment-sec><tp:treatment-sec sec-type="distribution" id="SECID0E3JBK"><title>Distribution and abundance.</title><p>Widespread throughout the Caribbean on shallow coral reefs and seagrass meadows. This is the first report of the species for the northwestern <abbrev xmlns:xlink="http://www.w3.org/1999/xlink" xlink:title="Gulf of Mexico" id="ABBRID0ECKBK" xlink:type="simple">GOM</abbrev> and at mesophotic depths. Single specimen found at one locality.</p></tp:treatment-sec><tp:treatment-sec sec-type="ecology" id="SECID0EGKBK"><title>Ecology.</title><p>Coralline algal reefs.</p></tp:treatment-sec><tp:treatment-sec sec-type="Identification" id="SECID0ELKBK"><title>Identification.</title><p>MCD.</p></tp:treatment-sec><tp:treatment-sec sec-type="References" id="SECID0EQKBK"><title>References.</title><p><xref ref-type="bibr" rid="B60">van Soest 1978</xref>; <xref ref-type="bibr" rid="B15">Díaz et al. 2019</xref>.</p></tp:treatment-sec><ref-list><ref id="B60"><mixed-citation xmlns:xlink="http://www.w3.org/1999/xlink" xlink:type="simple"><person-group><name name-style="western"><surname>van Soest</surname><given-names>RWM</given-names></name></person-group> (<year>1978</year>) <article-title>Marine sponges from Curaçao and other Caribbean localities. Part I. Keratosa.</article-title> In: <person-group><name name-style="western"><surname>Hummelinck</surname><given-names>PW</given-names></name><name name-style="western"><surname>Van der Steen</surname><given-names>LJ</given-names></name></person-group> (<role>Eds</role>) <issue-title>Uitgaven van de Natuurwetenschappelijke Studiekring voor Suriname en de Nederlandse Antillen.</issue-title><source>No. 94. Studies on the Fauna of Curaçao and other Caribbean Islands 56(179)</source>, <fpage>1</fpage>–<lpage>94</lpage>.</mixed-citation></ref><ref id="B15"><mixed-citation xmlns:xlink="http://www.w3.org/1999/xlink" xlink:type="simple"><person-group><name name-style="western"><surname>Díaz</surname><given-names>MC</given-names></name><name name-style="western"><surname>Busutil</surname><given-names>L</given-names></name><name name-style="western"><surname>García-Hernández</surname><given-names>MR</given-names></name><name name-style="western"><surname>Pomponi</surname><given-names>SA</given-names></name></person-group> (<year>2019</year>) Cuba’s Mesophotic Coral Reefs- Sponge Photo Identification Guide. In: Reed JK, Farrington F (Eds) Cooperative Institute for Ocean Exploration, Research, and Technology (CIOERT) at Harbor Branch Oceanographic Institute, Florida Atlantic University (HBOI-FAU). Harbor Branch Oceanographic Institute Contribution Number 2256. <ext-link xlink:type="simple" ext-link-type="uri" xlink:href="http://www.cioert.org/wp-content/uploads/2019/06/D%C3%ADaz-et-al-Cubas-Mesophotic-Coral-Reefs-Sponge-Photo-Identification-Guide-Edition–1">http://www.cioert.org/wp-content/uploads/2019/06/D%C3%ADaz-et-al-Cubas-Mesophotic-Coral-Reefs-Sponge-Photo-Identification-Guide-Edition–1</ext-link> [Accessed 10 June 2022]</mixed-citation></ref></ref-list></tp:taxon-treatment>
