# Supplementary material for: ﻿An annotated and illustrated identification guide to common mesophotic reef sponges (Porifera, Demospongiae, Hexactinellida, and Homoscleromorpha) inhabiting Flower Garden Banks National Marine Sanctuary and vicinities
Source: Zookeys. 2023 May 11;1161:1–68. doi: 10.3897/zookeys.1161.93754 (PMC10208736; doi:10.3897/zookeys.1161.93754)
Supplement: XML Treatment for Ircinia strobilina [file zookeys.1161.93754-treatment57.xml]

<!DOCTYPE tp:taxon-treatment
  PUBLIC "-//TaxonX//DTD Taxonomic Treatment Publishing DTD v0 20100105//EN" "tax-treatment-NSO.dtd">
<tp:taxon-treatment xmlns:tp="http://www.plazi.org/taxpub"><tp:treatment-meta><kwd-group><label>Taxon classification</label><kwd>
                  <named-content content-type="kingdom">Animalia</named-content>
                </kwd><kwd>
                  <named-content content-type="order">Dictyoceratida</named-content>
                </kwd><kwd>
                  <named-content content-type="family">Irciniidae</named-content>
                </kwd></kwd-group><mixed-citation publication-type="journal"><person-group><name><surname>Díaz</surname><given-names>Maria Cristina</given-names></name><name><surname>Nuttall</surname><given-names>Marissa</given-names></name><name><surname>Pomponi</surname><given-names>Shirley A.</given-names></name><name><surname>Rützler</surname><given-names>Klaus</given-names></name><name><surname>Klontz</surname><given-names>Sarah</given-names></name><name><surname>Adams</surname><given-names>Christi</given-names></name><name><surname>Hickerson</surname><given-names>Emma L.</given-names></name><name><surname>Schmahl</surname><given-names>G. P.</given-names></name></person-group><article-title>﻿An annotated and illustrated identification guide to common mesophotic reef sponges (<tp:taxon-name><tp:taxon-name-part taxon-name-part-type="phylum">Porifera</tp:taxon-name-part></tp:taxon-name>, <tp:taxon-name><tp:taxon-name-part taxon-name-part-type="class">Demospongiae</tp:taxon-name-part></tp:taxon-name>, <tp:taxon-name><tp:taxon-name-part taxon-name-part-type="class">Hexactinellida</tp:taxon-name-part></tp:taxon-name>, and <tp:taxon-name><tp:taxon-name-part taxon-name-part-type="class">Homoscleromorpha</tp:taxon-name-part></tp:taxon-name>) inhabiting Flower Garden Banks National Marine Sanctuary and vicinities</article-title><source>Zookeys</source><day>11</day><month>05</month><year>2023</year><volume>1161</volume><fpage>1</fpage><lpage>68</lpage><pub-id pub-id-type="doi">10.3897/zookeys.1161.93754</pub-id></mixed-citation></tp:treatment-meta><tp:nomenclature><label>﻿</label><tp:taxon-name>
                <object-id xmlns:xlink="http://www.w3.org/1999/xlink" content-type="arpha" xlink:type="simple">8C86BB5F-D5CA-5870-A31E-F6A7A048CEBD</object-id>
                <tp:taxon-name-part taxon-name-part-type="genus" reg="Ircinia">Ircinia</tp:taxon-name-part>
                <tp:taxon-name-part taxon-name-part-type="species" reg="strobilina">strobilina</tp:taxon-name-part>
              </tp:taxon-name><tp:taxon-authority>(Lamarck,1816)</tp:taxon-authority><xref ref-type="fig" rid="F59">Fig. 59</xref></tp:nomenclature><tp:treatment-sec sec-type="Diagnostic features" id="SECID0EHMBK"><title>Diagnostic features.</title><p>The sponge is sub-globular to massive and cake-shaped, gray to black color in life. Large specimens show an upper depression where oscula abound. The surface has characteristic large conules (2–15 mm high, 5–15 mm apart). Oscula 4–10 mm in diameter, either single or in groups, with a thin membrane. The specimens are tough in consistency.</p><fig id="F59" position="float" orientation="portrait"><object-id xmlns:xlink="http://www.w3.org/1999/xlink" content-type="doi" xlink:type="simple">10.3897/zookeys.1161.93754.figure59</object-id><object-id xmlns:xlink="http://www.w3.org/1999/xlink" content-type="arpha" xlink:type="simple">7C522B39-4E88-5AA4-8E44-31D1087DA55A</object-id><label>Figure 59.</label><caption><p><italic><tp:taxon-name><tp:taxon-name-part taxon-name-part-type="genus" reg="Ircinia">Ircinia</tp:taxon-name-part><tp:taxon-name-part taxon-name-part-type="species" reg="strobilina">strobilina</tp:taxon-name-part></tp:taxon-name></italic>, 50 m deep. Photocode SP09.</p></caption><graphic xmlns:xlink="http://www.w3.org/1999/xlink" xlink:href="zookeys-1161-001_article-93754__-g059.jpg" position="float" orientation="portrait" xlink:type="simple" id="oo_848733.jpg"><uri content-type="original_file" xlink:type="simple">https://binary.pensoft.net/fig/848733</uri></graphic></fig></tp:treatment-sec><tp:treatment-sec sec-type="distribution" id="SECID0EENBK"><title>Distribution and abundance.</title><p>Widespread throughout the Caribbean, Bermuda, <abbrev xmlns:xlink="http://www.w3.org/1999/xlink" xlink:title="Gulf of Mexico" id="ABBRID0EKNBK" xlink:type="simple">GOM</abbrev>, and Brazil. The species has been previously reported in the northern and southern <abbrev xmlns:xlink="http://www.w3.org/1999/xlink" xlink:title="Gulf of Mexico" id="ABBRID0EONBK" xlink:type="simple">GOM</abbrev> (<xref ref-type="bibr" rid="B7">de Laubenfels 1936</xref>; <xref ref-type="bibr" rid="B22">Green et al. 1986</xref>; <xref ref-type="bibr" rid="B20">Gómez 2007</xref>). This species is a common inhabitant of coral reefs in the southern <abbrev xmlns:xlink="http://www.w3.org/1999/xlink" xlink:title="Gulf of Mexico" id="ABBRID0E5NBK" xlink:type="simple">GOM</abbrev> (<xref ref-type="bibr" rid="B59">Ugalde et al. 2021</xref>). At <abbrev xmlns:xlink="http://www.w3.org/1999/xlink" xlink:title="Flower Garden Banks National Marine Sanctuary" id="ABBRID0EGOBK" xlink:type="simple">FGBNMS</abbrev> the species is abundant at Stetson and Sonnier banks.</p></tp:treatment-sec><tp:treatment-sec sec-type="ecology" id="SECID0EKOBK"><title>Ecology.</title><p>Coral communities, coralline algae reefs, lower mesophotic reefs.</p></tp:treatment-sec><tp:treatment-sec sec-type="Id" id="SECID0EPOBK"><title>Id.</title><p>MCD.</p></tp:treatment-sec><tp:treatment-sec sec-type="Reference" id="SECID0EUOBK"><title>Reference.</title><p><xref ref-type="bibr" rid="B60">van Soest 1978</xref>.</p></tp:treatment-sec><ref-list><ref id="B7"><mixed-citation xmlns:xlink="http://www.w3.org/1999/xlink" xlink:type="simple"><person-group><name name-style="western"><surname>De Laubenfels</surname><given-names>MW</given-names></name></person-group> (<year>1936</year>) A Discussion of the Sponge Fauna of the Dry Tortugas in Particular and the West Indies in General, with Material for a Revision of the Families and Orders of the <tp:taxon-name><tp:taxon-name-part taxon-name-part-type="phylum">Porifera</tp:taxon-name-part></tp:taxon-name>. Carnegie Institute of Washington Publication 467. Tortugas Laboratory Paper (30): 1–225. [pls 1–22]</mixed-citation></ref><ref id="B22"><mixed-citation xmlns:xlink="http://www.w3.org/1999/xlink" xlink:type="simple"><person-group><name name-style="western"><surname>Green</surname><given-names>G</given-names></name><name name-style="western"><surname>Fuentes</surname><given-names>L</given-names></name><name name-style="western"><surname>Gómez</surname><given-names>P</given-names></name></person-group> (<year>1986</year>) <article-title>Nuevos registros de <tp:taxon-name><tp:taxon-name-part taxon-name-part-type="phylum">Porifera</tp:taxon-name-part></tp:taxon-name> del arrecife La Blanquilla, Veracruz, México.</article-title><source>Anales del Centro de Ciencias del Mar y Limnología</source><volume>13</volume>(<issue>3</issue>): <fpage>127</fpage>–<lpage>146</lpage>.</mixed-citation></ref><ref id="B20"><mixed-citation xmlns:xlink="http://www.w3.org/1999/xlink" xlink:type="simple"><person-group><name name-style="western"><surname>Gómez</surname><given-names>P</given-names></name></person-group> (<year>2007</year>) <article-title>Inventario de las esponjas del Parque Nacional Sistema Arrecifal Veracruzano, con nuevos Registros de Especies (<tp:taxon-name><tp:taxon-name-part taxon-name-part-type="phylum">Porifera</tp:taxon-name-part></tp:taxon-name>: <tp:taxon-name><tp:taxon-name-part taxon-name-part-type="class">Demospongiae</tp:taxon-name-part></tp:taxon-name>).</article-title> In: <person-group><name name-style="western"><surname>Jiménez-Hernández</surname><given-names>MJ</given-names></name><name name-style="western"><surname>Granados-Barba</surname><given-names>A</given-names></name><name name-style="western"><surname>Ortiz-Lozano</surname><given-names>L</given-names></name></person-group> (<role>Eds</role>) <issue-title>Investigaciones Científicas en el Sistema Arrecifal Veracruzano.</issue-title><source>Universidad Autónoma de Campeche, Campeche</source>, <fpage>51</fpage>–<lpage>72</lpage>.</mixed-citation></ref><ref id="B59"><mixed-citation xmlns:xlink="http://www.w3.org/1999/xlink" xlink:type="simple"><person-group><name name-style="western"><surname>Ugalde</surname><given-names>D</given-names></name><name name-style="western"><surname>Fernandez</surname><given-names>JCC</given-names></name><name name-style="western"><surname>Gómez</surname><given-names>P</given-names></name><name name-style="western"><surname>Lôbo-Hajdu</surname><given-names>G</given-names></name><name name-style="western"><surname>Simões</surname><given-names>N</given-names></name></person-group> (<year>2021</year>) <article-title>An update on the diversity of marine sponges in the southern Gulf of Mexico coral reefs.</article-title><source>Zootaxa</source><volume>5031</volume>(<issue>1</issue>): <fpage>001</fpage>–<lpage>112</lpage>. <ext-link xlink:type="simple" ext-link-type="doi" xlink:href="10.11646/zootaxa.5031.1.1">https://doi.org/10.11646/zootaxa.5031.1.1</ext-link></mixed-citation></ref><ref id="B60"><mixed-citation xmlns:xlink="http://www.w3.org/1999/xlink" xlink:type="simple"><person-group><name name-style="western"><surname>van Soest</surname><given-names>RWM</given-names></name></person-group> (<year>1978</year>) <article-title>Marine sponges from Curaçao and other Caribbean localities. Part I. Keratosa.</article-title> In: <person-group><name name-style="western"><surname>Hummelinck</surname><given-names>PW</given-names></name><name name-style="western"><surname>Van der Steen</surname><given-names>LJ</given-names></name></person-group> (<role>Eds</role>) <issue-title>Uitgaven van de Natuurwetenschappelijke Studiekring voor Suriname en de Nederlandse Antillen.</issue-title><source>No. 94. Studies on the Fauna of Curaçao and other Caribbean Islands 56(179)</source>, <fpage>1</fpage>–<lpage>94</lpage>.</mixed-citation></ref></ref-list></tp:taxon-treatment>
