# Supplementary material for: ﻿An annotated and illustrated identification guide to common mesophotic reef sponges (Porifera, Demospongiae, Hexactinellida, and Homoscleromorpha) inhabiting Flower Garden Banks National Marine Sanctuary and vicinities
Source: Zookeys. 2023 May 11;1161:1–68. doi: 10.3897/zookeys.1161.93754 (PMC10208736; doi:10.3897/zookeys.1161.93754)
Supplement: XML Treatment for Ircinia [file zookeys.1161.93754-treatment59.xml]

<!DOCTYPE tp:taxon-treatment
  PUBLIC "-//TaxonX//DTD Taxonomic Treatment Publishing DTD v0 20100105//EN" "tax-treatment-NSO.dtd">
<tp:taxon-treatment xmlns:tp="http://www.plazi.org/taxpub"><tp:treatment-meta><kwd-group><label>Taxon classification</label><kwd>
                  <named-content content-type="kingdom">Animalia</named-content>
                </kwd><kwd>
                  <named-content content-type="order">Dictyoceratida</named-content>
                </kwd><kwd>
                  <named-content content-type="family">Irciniidae</named-content>
                </kwd></kwd-group><mixed-citation publication-type="journal"><person-group><name><surname>Díaz</surname><given-names>Maria Cristina</given-names></name><name><surname>Nuttall</surname><given-names>Marissa</given-names></name><name><surname>Pomponi</surname><given-names>Shirley A.</given-names></name><name><surname>Rützler</surname><given-names>Klaus</given-names></name><name><surname>Klontz</surname><given-names>Sarah</given-names></name><name><surname>Adams</surname><given-names>Christi</given-names></name><name><surname>Hickerson</surname><given-names>Emma L.</given-names></name><name><surname>Schmahl</surname><given-names>G. P.</given-names></name></person-group><article-title>﻿An annotated and illustrated identification guide to common mesophotic reef sponges (<tp:taxon-name><tp:taxon-name-part taxon-name-part-type="phylum">Porifera</tp:taxon-name-part></tp:taxon-name>, <tp:taxon-name><tp:taxon-name-part taxon-name-part-type="class">Demospongiae</tp:taxon-name-part></tp:taxon-name>, <tp:taxon-name><tp:taxon-name-part taxon-name-part-type="class">Hexactinellida</tp:taxon-name-part></tp:taxon-name>, and <tp:taxon-name><tp:taxon-name-part taxon-name-part-type="class">Homoscleromorpha</tp:taxon-name-part></tp:taxon-name>) inhabiting Flower Garden Banks National Marine Sanctuary and vicinities</article-title><source>Zookeys</source><day>11</day><month>05</month><year>2023</year><volume>1161</volume><fpage>1</fpage><lpage>68</lpage><pub-id pub-id-type="doi">10.3897/zookeys.1161.93754</pub-id></mixed-citation></tp:treatment-meta><tp:nomenclature><label>﻿</label><tp:taxon-name>
                <object-id xmlns:xlink="http://www.w3.org/1999/xlink" content-type="arpha" xlink:type="simple">983AA1F4-AD2F-577D-8341-8F601F6E963A</object-id>
                <tp:taxon-name-part taxon-name-part-type="genus" reg="Ircinia">Ircinia</tp:taxon-name-part>
              </tp:taxon-name><tp:taxon-authority>sp. 2</tp:taxon-authority><xref ref-type="fig" rid="F61">Fig. 61</xref></tp:nomenclature><tp:treatment-sec sec-type="Diagnostic features" id="SECID0EYTBK"><title>Diagnostic features.</title><p>Cushion shape to massive (5 cm thick). The surface is finely conulose (&lt; 1 mm high, and 1–2 mm apart). Color alive is pink to reddish brown externally, tan internally. Small oscula 2–4 mm in diameter) with a thin white membrane around their rim, sparsely distributed on the sponge. The sponge is compressible but tough to cut.</p><fig id="F61" position="float" orientation="portrait"><object-id xmlns:xlink="http://www.w3.org/1999/xlink" content-type="doi" xlink:type="simple">10.3897/zookeys.1161.93754.figure61</object-id><object-id xmlns:xlink="http://www.w3.org/1999/xlink" content-type="arpha" xlink:type="simple">563EC556-63C6-5F70-994A-F587B2792EB5</object-id><label>Figure 61.</label><caption><p><italic><tp:taxon-name><tp:taxon-name-part taxon-name-part-type="genus" reg="Ircinia">Ircinia</tp:taxon-name-part></tp:taxon-name></italic> sp. 2, 55 m deep. Sample DFH9-9A.</p></caption><graphic xmlns:xlink="http://www.w3.org/1999/xlink" xlink:href="zookeys-1161-001_article-93754__-g061.jpg" position="float" orientation="portrait" xlink:type="simple" id="oo_848735.jpg"><uri content-type="original_file" xlink:type="simple">https://binary.pensoft.net/fig/848735</uri></graphic></fig></tp:treatment-sec><tp:treatment-sec sec-type="Similar species" id="SECID0ERUBK"><title>Similar species.</title><p>The species appears similar to <italic><tp:taxon-name><tp:taxon-name-part taxon-name-part-type="genus" reg="Neopetrosia">Neopetrosia</tp:taxon-name-part><tp:taxon-name-part taxon-name-part-type="species" reg="proxima">proxima</tp:taxon-name-part></tp:taxon-name></italic> and its closest species. <italic><tp:taxon-name><tp:taxon-name-part taxon-name-part-type="genus" reg="Neopetrosia">Neopetrosia</tp:taxon-name-part><tp:taxon-name-part taxon-name-part-type="species" reg="proxima">proxima</tp:taxon-name-part></tp:taxon-name></italic> lacks the conules, has a harder consistency, and a spicular skeleton, while <italic><tp:taxon-name><tp:taxon-name-part taxon-name-part-type="genus" reg="Ircinia">Ircinia</tp:taxon-name-part><tp:taxon-name-part taxon-name-part-type="species" reg="possess">possess</tp:taxon-name-part></tp:taxon-name></italic> a skeleton of spongin fibers and filaments that may incorporate foreign particles (sand, and broken spicules).</p></tp:treatment-sec><tp:treatment-sec sec-type="distribution" id="SECID0EYVBK"><title>Distribution and abundance.</title><p>At <abbrev xmlns:xlink="http://www.w3.org/1999/xlink" xlink:title="Flower Garden Banks National Marine Sanctuary" id="ABBRID0E5VBK" xlink:type="simple">FGBNMS</abbrev> the species was found once at one site.</p></tp:treatment-sec><tp:treatment-sec sec-type="ecology" id="SECID0ECWBK"><title>Ecology.</title><p>Coralline algal reefs.</p></tp:treatment-sec><tp:treatment-sec sec-type="Identification" id="SECID0EHWBK"><title>Identification.</title><p>CA, KR, SK, MCD.</p></tp:treatment-sec><tp:treatment-sec sec-type="Reference" id="SECID0EMWBK"><title>Reference.</title><p><xref ref-type="bibr" rid="B60">van Soest 1978</xref>.</p></tp:treatment-sec><ref-list><ref id="B60"><mixed-citation xmlns:xlink="http://www.w3.org/1999/xlink" xlink:type="simple"><person-group><name name-style="western"><surname>van Soest</surname><given-names>RWM</given-names></name></person-group> (<year>1978</year>) <article-title>Marine sponges from Curaçao and other Caribbean localities. Part I. Keratosa.</article-title> In: <person-group><name name-style="western"><surname>Hummelinck</surname><given-names>PW</given-names></name><name name-style="western"><surname>Van der Steen</surname><given-names>LJ</given-names></name></person-group> (<role>Eds</role>) <issue-title>Uitgaven van de Natuurwetenschappelijke Studiekring voor Suriname en de Nederlandse Antillen.</issue-title><source>No. 94. Studies on the Fauna of Curaçao and other Caribbean Islands 56(179)</source>, <fpage>1</fpage>–<lpage>94</lpage>.</mixed-citation></ref></ref-list></tp:taxon-treatment>
