# Supplementary material for: ﻿An annotated and illustrated identification guide to common mesophotic reef sponges (Porifera, Demospongiae, Hexactinellida, and Homoscleromorpha) inhabiting Flower Garden Banks National Marine Sanctuary and vicinities
Source: Zookeys. 2023 May 11;1161:1–68. doi: 10.3897/zookeys.1161.93754 (PMC10208736; doi:10.3897/zookeys.1161.93754)
Supplement: XML Treatment for Smenospongia cf. echina [file zookeys.1161.93754-treatment60.xml]

<!DOCTYPE tp:taxon-treatment
  PUBLIC "-//TaxonX//DTD Taxonomic Treatment Publishing DTD v0 20100105//EN" "tax-treatment-NSO.dtd">
<tp:taxon-treatment xmlns:tp="http://www.plazi.org/taxpub"><tp:treatment-meta><kwd-group><label>Taxon classification</label><kwd>
                  <named-content content-type="kingdom">Animalia</named-content>
                </kwd><kwd>
                  <named-content content-type="order">Dictyoceratida</named-content>
                </kwd><kwd>
                  <named-content content-type="family">Thorectidae</named-content>
                </kwd></kwd-group><mixed-citation publication-type="journal"><person-group><name><surname>Díaz</surname><given-names>Maria Cristina</given-names></name><name><surname>Nuttall</surname><given-names>Marissa</given-names></name><name><surname>Pomponi</surname><given-names>Shirley A.</given-names></name><name><surname>Rützler</surname><given-names>Klaus</given-names></name><name><surname>Klontz</surname><given-names>Sarah</given-names></name><name><surname>Adams</surname><given-names>Christi</given-names></name><name><surname>Hickerson</surname><given-names>Emma L.</given-names></name><name><surname>Schmahl</surname><given-names>G. P.</given-names></name></person-group><article-title>﻿An annotated and illustrated identification guide to common mesophotic reef sponges (<tp:taxon-name><tp:taxon-name-part taxon-name-part-type="phylum">Porifera</tp:taxon-name-part></tp:taxon-name>, <tp:taxon-name><tp:taxon-name-part taxon-name-part-type="class">Demospongiae</tp:taxon-name-part></tp:taxon-name>, <tp:taxon-name><tp:taxon-name-part taxon-name-part-type="class">Hexactinellida</tp:taxon-name-part></tp:taxon-name>, and <tp:taxon-name><tp:taxon-name-part taxon-name-part-type="class">Homoscleromorpha</tp:taxon-name-part></tp:taxon-name>) inhabiting Flower Garden Banks National Marine Sanctuary and vicinities</article-title><source>Zookeys</source><day>11</day><month>05</month><year>2023</year><volume>1161</volume><fpage>1</fpage><lpage>68</lpage><pub-id pub-id-type="doi">10.3897/zookeys.1161.93754</pub-id></mixed-citation></tp:treatment-meta><tp:nomenclature><label>﻿</label><tp:taxon-name>
                <object-id xmlns:xlink="http://www.w3.org/1999/xlink" content-type="arpha" xlink:type="simple">1DD2F15E-9E2C-58BD-8632-4D4445BB07C4</object-id>
                <tp:taxon-name-part taxon-name-part-type="genus" reg="Smenospongia">Smenospongia</tp:taxon-name-part>
                <tp:taxon-name-part taxon-name-part-type="uncertainty-rank">cf.</tp:taxon-name-part>
                <tp:taxon-name-part taxon-name-part-type="species" reg="echina">echina</tp:taxon-name-part>
              </tp:taxon-name><tp:taxon-authority>(de Laubenfels, 1934)</tp:taxon-authority><xref ref-type="fig" rid="F62">Fig. 62</xref></tp:nomenclature><tp:treatment-sec sec-type="Diagnostic features" id="SECID0EUYBK"><title>Diagnostic features.</title><p>Globular to cushion shape, dirty yellow to grayish in life, brownish purple in alcohol. The surface has shallow roundish warts (≤1 cm wide) but feels smooth to the touch. Oscula from 2 mm to &gt; 1 cm wide, with a slightly elevated membrane.</p><fig id="F62" position="float" orientation="portrait"><object-id xmlns:xlink="http://www.w3.org/1999/xlink" content-type="doi" xlink:type="simple">10.3897/zookeys.1161.93754.figure62</object-id><object-id xmlns:xlink="http://www.w3.org/1999/xlink" content-type="arpha" xlink:type="simple">368E3938-0103-5919-82A9-EB65B8400E84</object-id><label>Figure 62.</label><caption><p><tp:taxon-name><tp:taxon-name-part taxon-name-part-type="genus" reg="Smenospongia">Smenospongia</tp:taxon-name-part><tp:taxon-name-part taxon-name-part-type="uncertainty-rank">cf.</tp:taxon-name-part><tp:taxon-name-part taxon-name-part-type="species" reg="echina">echina</tp:taxon-name-part></tp:taxon-name>, 60-69 m deep. Samples DFH9-10E, DFH9-6C.</p></caption><graphic xmlns:xlink="http://www.w3.org/1999/xlink" xlink:href="zookeys-1161-001_article-93754__-g062.jpg" position="float" orientation="portrait" xlink:type="simple" id="oo_848736.jpg"><uri content-type="original_file" xlink:type="simple">https://binary.pensoft.net/fig/848736</uri></graphic></fig></tp:treatment-sec><tp:treatment-sec sec-type="Similar species" id="SECID0ETZBK"><title>Similar species.</title><p>Similar to verongiid species, <italic><tp:taxon-name><tp:taxon-name-part taxon-name-part-type="genus" reg="Smenospongia">Smenospongia</tp:taxon-name-part></tp:taxon-name></italic><abbrev xmlns:xlink="http://www.w3.org/1999/xlink" xlink:title="species in plural" id="ABBRID0EA1BK" xlink:type="simple">spp</abbrev>. tends to turn purplish after collection.</p></tp:treatment-sec><tp:treatment-sec sec-type="distribution" id="SECID0EE1BK"><title>Distribution and abundance.</title><p><italic><tp:taxon-name><tp:taxon-name-part taxon-name-part-type="genus" reg="Smenospongia">Smenospongia</tp:taxon-name-part><tp:taxon-name-part taxon-name-part-type="species" reg="echina">echina</tp:taxon-name-part></tp:taxon-name></italic> occurs in low abundance at shallow and mesophotic reefs in Puerto Rico (60–72 m), Belize, Florida (Dry Tortugas), Cayman Islands, and Cuba. At <abbrev xmlns:xlink="http://www.w3.org/1999/xlink" xlink:title="Flower Garden Banks National Marine Sanctuary" id="ABBRID0EV1BK" xlink:type="simple">FGBNMS</abbrev> the species occurs in rare to low abundance (1–10) at four sites.</p></tp:treatment-sec><tp:treatment-sec sec-type="ecology" id="SECID0EZ1BK"><title>Ecology.</title><p>Lower mesophotic reefs, coralline algae reefs.</p></tp:treatment-sec><tp:treatment-sec sec-type="Ideentification" id="SECID0E51BK"><title>Ideentification.</title><p>CA, KR, SK, MCD.</p></tp:treatment-sec><tp:treatment-sec sec-type="Reference" id="SECID0ED2BK"><title>Reference.</title><p><xref ref-type="bibr" rid="B60">van Soest 1978</xref>; <xref ref-type="bibr" rid="B49">Rützler et al. 2014</xref>.</p></tp:treatment-sec><ref-list><ref id="B60"><mixed-citation xmlns:xlink="http://www.w3.org/1999/xlink" xlink:type="simple"><person-group><name name-style="western"><surname>van Soest</surname><given-names>RWM</given-names></name></person-group> (<year>1978</year>) <article-title>Marine sponges from Curaçao and other Caribbean localities. Part I. Keratosa.</article-title> In: <person-group><name name-style="western"><surname>Hummelinck</surname><given-names>PW</given-names></name><name name-style="western"><surname>Van der Steen</surname><given-names>LJ</given-names></name></person-group> (<role>Eds</role>) <issue-title>Uitgaven van de Natuurwetenschappelijke Studiekring voor Suriname en de Nederlandse Antillen.</issue-title><source>No. 94. Studies on the Fauna of Curaçao and other Caribbean Islands 56(179)</source>, <fpage>1</fpage>–<lpage>94</lpage>.</mixed-citation></ref><ref id="B49"><mixed-citation xmlns:xlink="http://www.w3.org/1999/xlink" xlink:type="simple"><person-group><name name-style="western"><surname>Rützler</surname><given-names>K</given-names></name><name name-style="western"><surname>Piantoni</surname><given-names>C</given-names></name><name name-style="western"><surname>van Soest</surname><given-names>RWM</given-names></name><name name-style="western"><surname>Díaz</surname><given-names>MC</given-names></name></person-group> (<year>2014</year>) <article-title>Diversity of sponges (<tp:taxon-name><tp:taxon-name-part taxon-name-part-type="phylum">Porifera</tp:taxon-name-part></tp:taxon-name>) from cryptic habitats on the Belize barrier reef near Carrie Bow Cay.</article-title><source>Zootaxa</source><volume>3805</volume>(<issue>1</issue>): <fpage>1</fpage>–<lpage>129</lpage>. <ext-link xlink:type="simple" ext-link-type="doi" xlink:href="10.11646/zootaxa.3805.1.1">https://doi.org/10.11646/zootaxa.3805.1.1</ext-link></mixed-citation></ref></ref-list></tp:taxon-treatment>
