# Supplementary material for: ﻿An annotated and illustrated identification guide to common mesophotic reef sponges (Porifera, Demospongiae, Hexactinellida, and Homoscleromorpha) inhabiting Flower Garden Banks National Marine Sanctuary and vicinities
Source: Zookeys. 2023 May 11;1161:1–68. doi: 10.3897/zookeys.1161.93754 (PMC10208736; doi:10.3897/zookeys.1161.93754)
Supplement: XML Treatment for Plakortis cf. zyggompha [file zookeys.1161.93754-treatment61.xml]

<!DOCTYPE tp:taxon-treatment
  PUBLIC "-//TaxonX//DTD Taxonomic Treatment Publishing DTD v0 20100105//EN" "tax-treatment-NSO.dtd">
<tp:taxon-treatment xmlns:tp="http://www.plazi.org/taxpub"><tp:treatment-meta><kwd-group><label>Taxon classification</label><kwd>
                  <named-content content-type="kingdom">Animalia</named-content>
                </kwd><kwd>
                  <named-content content-type="order">Homosclerophorida</named-content>
                </kwd><kwd>
                  <named-content content-type="family">Plakinidae</named-content>
                </kwd></kwd-group><mixed-citation publication-type="journal"><person-group><name><surname>Díaz</surname><given-names>Maria Cristina</given-names></name><name><surname>Nuttall</surname><given-names>Marissa</given-names></name><name><surname>Pomponi</surname><given-names>Shirley A.</given-names></name><name><surname>Rützler</surname><given-names>Klaus</given-names></name><name><surname>Klontz</surname><given-names>Sarah</given-names></name><name><surname>Adams</surname><given-names>Christi</given-names></name><name><surname>Hickerson</surname><given-names>Emma L.</given-names></name><name><surname>Schmahl</surname><given-names>G. P.</given-names></name></person-group><article-title>﻿An annotated and illustrated identification guide to common mesophotic reef sponges (<tp:taxon-name><tp:taxon-name-part taxon-name-part-type="phylum">Porifera</tp:taxon-name-part></tp:taxon-name>, <tp:taxon-name><tp:taxon-name-part taxon-name-part-type="class">Demospongiae</tp:taxon-name-part></tp:taxon-name>, <tp:taxon-name><tp:taxon-name-part taxon-name-part-type="class">Hexactinellida</tp:taxon-name-part></tp:taxon-name>, and <tp:taxon-name><tp:taxon-name-part taxon-name-part-type="class">Homoscleromorpha</tp:taxon-name-part></tp:taxon-name>) inhabiting Flower Garden Banks National Marine Sanctuary and vicinities</article-title><source>Zookeys</source><day>11</day><month>05</month><year>2023</year><volume>1161</volume><fpage>1</fpage><lpage>68</lpage><pub-id pub-id-type="doi">10.3897/zookeys.1161.93754</pub-id></mixed-citation></tp:treatment-meta><tp:nomenclature><label>﻿</label><tp:taxon-name>
                <object-id xmlns:xlink="http://www.w3.org/1999/xlink" content-type="arpha" xlink:type="simple">F81581C9-78E4-58ED-9504-52BDD4892605</object-id>
                <tp:taxon-name-part taxon-name-part-type="genus" reg="Plakortis">Plakortis</tp:taxon-name-part>
                <tp:taxon-name-part taxon-name-part-type="uncertainty-rank">cf.</tp:taxon-name-part>
                <tp:taxon-name-part taxon-name-part-type="species" reg="zyggompha">zyggompha</tp:taxon-name-part>
              </tp:taxon-name><tp:taxon-authority>(de Laubenfels, 1934)</tp:taxon-authority><xref ref-type="fig" rid="F63">Fig. 63</xref></tp:nomenclature><tp:treatment-sec sec-type="Diagnostic features" id="SECID0EY4BK"><title>Diagnostic features.</title><p>Thick encrusting (5–10 mm thick). Pinkish brown in life. The surface is very smooth, velvety to the touch. Dense consistency. Sponge was overgrowing the base of an albino <italic><tp:taxon-name><tp:taxon-name-part taxon-name-part-type="genus" reg="Aplysina">Aplysina</tp:taxon-name-part></tp:taxon-name></italic><abbrev xmlns:xlink="http://www.w3.org/1999/xlink" xlink:title="species in plural" id="ABBRID0EF5BK" xlink:type="simple">spp</abbrev>. (DFH9-2B). Spicules larger than those of <italic><tp:taxon-name><tp:taxon-name-part taxon-name-part-type="genus" reg="Plakortis">Plakortis</tp:taxon-name-part><tp:taxon-name-part taxon-name-part-type="species" reg="zyggompha">zyggompha</tp:taxon-name-part></tp:taxon-name></italic> (de Laubenfels, 1934).</p><fig id="F63" position="float" orientation="portrait"><object-id xmlns:xlink="http://www.w3.org/1999/xlink" content-type="doi" xlink:type="simple">10.3897/zookeys.1161.93754.figure63</object-id><object-id xmlns:xlink="http://www.w3.org/1999/xlink" content-type="arpha" xlink:type="simple">CE3FDA55-3B15-5F5E-99CE-BF5A7FD5951C</object-id><label>Figure 63.</label><caption><p><tp:taxon-name><tp:taxon-name-part taxon-name-part-type="genus" reg="Plakortis">Plakortis</tp:taxon-name-part><tp:taxon-name-part taxon-name-part-type="uncertainty-rank">cf.</tp:taxon-name-part><tp:taxon-name-part taxon-name-part-type="species" reg="zyggompha">zyggompha</tp:taxon-name-part></tp:taxon-name>, 88 m deep. Sample DFH9-2B.</p></caption><graphic xmlns:xlink="http://www.w3.org/1999/xlink" xlink:href="zookeys-1161-001_article-93754__-g063.jpg" position="float" orientation="portrait" xlink:type="simple" id="oo_848737.jpg"><uri content-type="original_file" xlink:type="simple">https://binary.pensoft.net/fig/848737</uri></graphic></fig></tp:treatment-sec><tp:treatment-sec sec-type="Similar species" id="SECID0EO6BK"><title>Similar species.</title><p><italic><tp:taxon-name><tp:taxon-name-part taxon-name-part-type="genus" reg="Plakortis">Plakortis</tp:taxon-name-part><tp:taxon-name-part taxon-name-part-type="species" reg="angulospiculatus">angulospiculatus</tp:taxon-name-part></tp:taxon-name></italic> and <italic><tp:taxon-name><tp:taxon-name-part taxon-name-part-type="genus" reg="Plakortis">Plakortis</tp:taxon-name-part><tp:taxon-name-part taxon-name-part-type="species" reg="halichondroides">halichondroides</tp:taxon-name-part></tp:taxon-name></italic>, with the same dark brown color and thick crustose shape; <italic><tp:taxon-name><tp:taxon-name-part taxon-name-part-type="genus" reg="Plakortis">Plakortis</tp:taxon-name-part><tp:taxon-name-part taxon-name-part-type="species" reg="zyggompha">zyggompha</tp:taxon-name-part></tp:taxon-name></italic> is always much thinner (&lt; 5 mm) and oscula are much smaller. A genetic comparison would clarify the taxonomic status of the <abbrev xmlns:xlink="http://www.w3.org/1999/xlink" xlink:title="Flower Garden Banks National Marine Sanctuary" id="ABBRID0EVACK" xlink:type="simple">FGBNMS</abbrev> material.</p></tp:treatment-sec><tp:treatment-sec sec-type="distribution" id="SECID0EZACK"><title>Distribution and abundance.</title><p>The species is originally described from mesophotic depths (84–165 m), and it is also reported from Florida (Dry Tortugas), Belize (cryptic habitats), and Jamaica (mangroves). At <abbrev xmlns:xlink="http://www.w3.org/1999/xlink" xlink:title="Flower Garden Banks National Marine Sanctuary" id="ABBRID0E6ACK" xlink:type="simple">FGBNMS</abbrev> the species was rare and found at only three sites.</p></tp:treatment-sec><tp:treatment-sec sec-type="ecology" id="SECID0EDBCK"><title>Ecology.</title><p>Algal reef, algal nodule, lower mesophotic reef.</p></tp:treatment-sec><tp:treatment-sec sec-type="Identification" id="SECID0EIBCK"><title>Identification.</title><p>SK, KR, CA.</p></tp:treatment-sec><tp:treatment-sec sec-type="References" id="SECID0ENBCK"><title>References.</title><p><xref ref-type="bibr" rid="B6">de Laubenfels 1934</xref>; <xref ref-type="bibr" rid="B49">Rützler et al. 2014</xref>.</p></tp:treatment-sec><ref-list><ref id="B6"><mixed-citation xmlns:xlink="http://www.w3.org/1999/xlink" xlink:type="simple"><person-group><name name-style="western"><surname>de Laubenfels</surname><given-names>MW</given-names></name></person-group> (<year>1934</year>) <article-title>New sponges from the Puerto Rican deep.</article-title><source>Smithsonian Miscellaneous Collections</source><volume>91</volume>(<issue>17</issue>): <fpage>1</fpage>–<lpage>28</lpage>.</mixed-citation></ref><ref id="B49"><mixed-citation xmlns:xlink="http://www.w3.org/1999/xlink" xlink:type="simple"><person-group><name name-style="western"><surname>Rützler</surname><given-names>K</given-names></name><name name-style="western"><surname>Piantoni</surname><given-names>C</given-names></name><name name-style="western"><surname>van Soest</surname><given-names>RWM</given-names></name><name name-style="western"><surname>Díaz</surname><given-names>MC</given-names></name></person-group> (<year>2014</year>) <article-title>Diversity of sponges (<tp:taxon-name><tp:taxon-name-part taxon-name-part-type="phylum">Porifera</tp:taxon-name-part></tp:taxon-name>) from cryptic habitats on the Belize barrier reef near Carrie Bow Cay.</article-title><source>Zootaxa</source><volume>3805</volume>(<issue>1</issue>): <fpage>1</fpage>–<lpage>129</lpage>. <ext-link xlink:type="simple" ext-link-type="doi" xlink:href="10.11646/zootaxa.3805.1.1">https://doi.org/10.11646/zootaxa.3805.1.1</ext-link></mixed-citation></ref></ref-list></tp:taxon-treatment>
