# Supplementary material for: ﻿An annotated and illustrated identification guide to common mesophotic reef sponges (Porifera, Demospongiae, Hexactinellida, and Homoscleromorpha) inhabiting Flower Garden Banks National Marine Sanctuary and vicinities
Source: Zookeys. 2023 May 11;1161:1–68. doi: 10.3897/zookeys.1161.93754 (PMC10208736; doi:10.3897/zookeys.1161.93754)
Supplement: XML Treatment for Dactylocalyx pumiceus [file zookeys.1161.93754-treatment62.xml]

<!DOCTYPE tp:taxon-treatment
  PUBLIC "-//TaxonX//DTD Taxonomic Treatment Publishing DTD v0 20100105//EN" "tax-treatment-NSO.dtd">
<tp:taxon-treatment xmlns:tp="http://www.plazi.org/taxpub"><tp:treatment-meta><kwd-group><label>Taxon classification</label><kwd>
                  <named-content content-type="kingdom">Animalia</named-content>
                </kwd><kwd>
                  <named-content content-type="order">Hexasterosphora</named-content>
                </kwd><kwd>
                  <named-content content-type="family">Dactylocalycidae</named-content>
                </kwd></kwd-group><mixed-citation publication-type="journal"><person-group><name><surname>Díaz</surname><given-names>Maria Cristina</given-names></name><name><surname>Nuttall</surname><given-names>Marissa</given-names></name><name><surname>Pomponi</surname><given-names>Shirley A.</given-names></name><name><surname>Rützler</surname><given-names>Klaus</given-names></name><name><surname>Klontz</surname><given-names>Sarah</given-names></name><name><surname>Adams</surname><given-names>Christi</given-names></name><name><surname>Hickerson</surname><given-names>Emma L.</given-names></name><name><surname>Schmahl</surname><given-names>G. P.</given-names></name></person-group><article-title>﻿An annotated and illustrated identification guide to common mesophotic reef sponges (<tp:taxon-name><tp:taxon-name-part taxon-name-part-type="phylum">Porifera</tp:taxon-name-part></tp:taxon-name>, <tp:taxon-name><tp:taxon-name-part taxon-name-part-type="class">Demospongiae</tp:taxon-name-part></tp:taxon-name>, <tp:taxon-name><tp:taxon-name-part taxon-name-part-type="class">Hexactinellida</tp:taxon-name-part></tp:taxon-name>, and <tp:taxon-name><tp:taxon-name-part taxon-name-part-type="class">Homoscleromorpha</tp:taxon-name-part></tp:taxon-name>) inhabiting Flower Garden Banks National Marine Sanctuary and vicinities</article-title><source>Zookeys</source><day>11</day><month>05</month><year>2023</year><volume>1161</volume><fpage>1</fpage><lpage>68</lpage><pub-id pub-id-type="doi">10.3897/zookeys.1161.93754</pub-id></mixed-citation></tp:treatment-meta><tp:nomenclature><label>﻿</label><tp:taxon-name>
                <object-id xmlns:xlink="http://www.w3.org/1999/xlink" content-type="arpha" xlink:type="simple">95C8DF50-218D-51B8-965F-82DE06BD218B</object-id>
                <tp:taxon-name-part taxon-name-part-type="genus" reg="Dactylocalyx">Dactylocalyx</tp:taxon-name-part>
                <tp:taxon-name-part taxon-name-part-type="species" reg="pumiceus">pumiceus</tp:taxon-name-part>
              </tp:taxon-name><tp:taxon-authority>Stutchbury, 1841</tp:taxon-authority><xref ref-type="fig" rid="F64">Fig. 64</xref></tp:nomenclature><tp:treatment-sec sec-type="Diagnostic features" id="SECID0E1DCK"><title>Diagnostic features.</title><p>Basal funnel expanded distally forming a plate, or a cup, with a wavy rim. Inner cup surface has elongated pits or grooves, several cm long, &lt; 1 cm wide. This sample has not yet been examined but the overall growth form points to this species.</p><fig id="F64" position="float" orientation="portrait"><object-id xmlns:xlink="http://www.w3.org/1999/xlink" content-type="doi" xlink:type="simple">10.3897/zookeys.1161.93754.figure64</object-id><object-id xmlns:xlink="http://www.w3.org/1999/xlink" content-type="arpha" xlink:type="simple">974B7F72-9156-57CF-A786-40B0AFDE5775</object-id><label>Figure 64.</label><caption><p><italic>In-situ</italic> photo of <italic><tp:taxon-name><tp:taxon-name-part taxon-name-part-type="genus" reg="Dactylocalyx">Dactylocalyx</tp:taxon-name-part><tp:taxon-name-part taxon-name-part-type="species" reg="pumiceus">pumiceus</tp:taxon-name-part></tp:taxon-name></italic>, 147 m deep. Sample GFOE3-24.</p></caption><graphic xmlns:xlink="http://www.w3.org/1999/xlink" xlink:href="zookeys-1161-001_article-93754__-g064.jpg" position="float" orientation="portrait" xlink:type="simple" id="oo_848738.jpg"><uri content-type="original_file" xlink:type="simple">https://binary.pensoft.net/fig/848738</uri></graphic></fig></tp:treatment-sec><tp:treatment-sec sec-type="distribution" id="SECID0EZECK"><title>Distribution and abundance.</title><p>This is a species with great latitudinal distribution from Florida and Gulf of Mexico to Brazil, distributed along the western coast of the Atlantic Ocean between 300N and S, at depth of 91–1996 m. The species is also reported off the coast of Portugal. At <abbrev xmlns:xlink="http://www.w3.org/1999/xlink" xlink:title="Flower Garden Banks National Marine Sanctuary" id="ABBRID0E6ECK" xlink:type="simple">FGBNMS</abbrev> the species was collected at Elvers Bank where it was found in low (1–10) abundance.</p></tp:treatment-sec><tp:treatment-sec sec-type="ecology" id="SECID0EDFCK"><title>Ecology.</title><p>Lower mesophotic reef.</p></tp:treatment-sec><tp:treatment-sec sec-type="Identification" id="SECID0EIFCK"><title>Identification.</title><p>MCD.</p></tp:treatment-sec><tp:treatment-sec sec-type="Reference" id="SECID0ENFCK"><title>Reference.</title><p><xref ref-type="bibr" rid="B47">Reiswig 2002</xref>.</p></tp:treatment-sec><ref-list><ref id="B47"><mixed-citation xmlns:xlink="http://www.w3.org/1999/xlink" xlink:type="simple"><person-group><name name-style="western"><surname>Reiswig</surname><given-names>HM</given-names></name></person-group> (<year>2002</year>) <article-title>Family <tp:taxon-name><tp:taxon-name-part taxon-name-part-type="family">Dactylocalycidae</tp:taxon-name-part></tp:taxon-name> Gray, 1867.</article-title> In: <person-group><name name-style="western"><surname>Hooper</surname><given-names>JNA</given-names></name><name name-style="western"><surname>van Soest</surname><given-names>RWM</given-names></name></person-group> (<role>Eds</role>) <issue-title>Systema Porifera.</issue-title><source>A guide to the classification of sponges (2 volumes). Kluwer Academic/Plenum, NY</source>, <fpage>1293</fpage>–<lpage>1300</lpage>. [1708 + XLVIII] [ISBN 978-1-4615-0747-5] <ext-link xlink:type="simple" ext-link-type="doi" xlink:href="10.1007/978-1-4615-0747-5_134">https://doi.org/10.1007/978-1-4615-0747-5_134</ext-link></mixed-citation></ref></ref-list></tp:taxon-treatment>
