# Supplementary material for: ﻿An annotated and illustrated identification guide to common mesophotic reef sponges (Porifera, Demospongiae, Hexactinellida, and Homoscleromorpha) inhabiting Flower Garden Banks National Marine Sanctuary and vicinities
Source: Zookeys. 2023 May 11;1161:1–68. doi: 10.3897/zookeys.1161.93754 (PMC10208736; doi:10.3897/zookeys.1161.93754)
Supplement: XML Treatment for Iphiteon panicea [file zookeys.1161.93754-treatment63.xml]

<!DOCTYPE tp:taxon-treatment
  PUBLIC "-//TaxonX//DTD Taxonomic Treatment Publishing DTD v0 20100105//EN" "tax-treatment-NSO.dtd">
<tp:taxon-treatment xmlns:tp="http://www.plazi.org/taxpub"><tp:treatment-meta><kwd-group><label>Taxon classification</label><kwd>
                  <named-content content-type="kingdom">Animalia</named-content>
                </kwd><kwd>
                  <named-content content-type="order">Hexasterosphora</named-content>
                </kwd><kwd>
                  <named-content content-type="family">Dactylocalycidae</named-content>
                </kwd></kwd-group><mixed-citation publication-type="journal"><person-group><name><surname>Díaz</surname><given-names>Maria Cristina</given-names></name><name><surname>Nuttall</surname><given-names>Marissa</given-names></name><name><surname>Pomponi</surname><given-names>Shirley A.</given-names></name><name><surname>Rützler</surname><given-names>Klaus</given-names></name><name><surname>Klontz</surname><given-names>Sarah</given-names></name><name><surname>Adams</surname><given-names>Christi</given-names></name><name><surname>Hickerson</surname><given-names>Emma L.</given-names></name><name><surname>Schmahl</surname><given-names>G. P.</given-names></name></person-group><article-title>﻿An annotated and illustrated identification guide to common mesophotic reef sponges (<tp:taxon-name><tp:taxon-name-part taxon-name-part-type="phylum">Porifera</tp:taxon-name-part></tp:taxon-name>, <tp:taxon-name><tp:taxon-name-part taxon-name-part-type="class">Demospongiae</tp:taxon-name-part></tp:taxon-name>, <tp:taxon-name><tp:taxon-name-part taxon-name-part-type="class">Hexactinellida</tp:taxon-name-part></tp:taxon-name>, and <tp:taxon-name><tp:taxon-name-part taxon-name-part-type="class">Homoscleromorpha</tp:taxon-name-part></tp:taxon-name>) inhabiting Flower Garden Banks National Marine Sanctuary and vicinities</article-title><source>Zookeys</source><day>11</day><month>05</month><year>2023</year><volume>1161</volume><fpage>1</fpage><lpage>68</lpage><pub-id pub-id-type="doi">10.3897/zookeys.1161.93754</pub-id></mixed-citation></tp:treatment-meta><tp:nomenclature><label>﻿</label><tp:taxon-name>
                <object-id xmlns:xlink="http://www.w3.org/1999/xlink" content-type="arpha" xlink:type="simple">D963189C-E422-572C-BE5E-45EFFBF61AEB</object-id>
                <tp:taxon-name-part taxon-name-part-type="genus" reg="Iphiteon">Iphiteon</tp:taxon-name-part>
                <tp:taxon-name-part taxon-name-part-type="species" reg="panicea">panicea</tp:taxon-name-part>
              </tp:taxon-name><tp:taxon-authority>Bowerbank, 1869</tp:taxon-authority><xref ref-type="fig" rid="F65">Fig. 65</xref></tp:nomenclature><tp:treatment-sec sec-type="Diagnostic features" id="SECID0EAHCK"><title>Diagnostic features.</title><p>Massive, flabellate, white, glass sponge, attached to a rock. The white elongated zoanthid, <italic><tp:taxon-name><tp:taxon-name-part taxon-name-part-type="genus" reg="Vitrumanthus">Vitrumanthus</tp:taxon-name-part><tp:taxon-name-part taxon-name-part-type="species" reg="schrieri">schrieri</tp:taxon-name-part></tp:taxon-name></italic><xref ref-type="bibr" rid="B27">Kise et al., 2022</xref>, was partially overgrowing its surface. The skeleton study of the white hexactinellid (GFOE- 23) revealed a dictyonal, siliceous, rectangular to triangular framework, and spicules that agree with <tp:taxon-name><tp:taxon-name-part taxon-name-part-type="genus" reg="Iphiteon">Iphiteon</tp:taxon-name-part><tp:taxon-name-part taxon-name-part-type="species" reg="panicea">panicea</tp:taxon-name-part></tp:taxon-name> as described by <xref ref-type="bibr" rid="B47">Reiswig (2002</xref>: 1299). What appears to be a portion of this specimen with a bright yellow color in life turned dark purple in alcohol, and it was stored as a different sample (GFOE3- 23A). Under a light microscope, the bright yellow hexactenillid appears to be a <tp:taxon-name><tp:taxon-name-part taxon-name-part-type="family">Dactylocalycidae</tp:taxon-name-part></tp:taxon-name> skeletal framework, covered by thin tissue with no fibers or spicules (Fig. <xref ref-type="fig" rid="F51">51B, C</xref>). The color pattern in life and in alcohol and the type of cells and chambers suggest that this yellow tissue might represent a skeleton-less verongiid of the family <tp:taxon-name><tp:taxon-name-part taxon-name-part-type="family">Ianthellidae</tp:taxon-name-part></tp:taxon-name>. The hexactinellid portion of yellow color area lacked any microscleres; this would suggest that the hexactinellid might have been dead, which would make the yellow species a potential epibiont for this hexactinellid. More study is required to clarify the identity of this apparent yellow hexatinellid. The trabecular surface is evident on the deck photograph (Fig. <xref ref-type="fig" rid="F65">65B</xref>) with round to elongate pits or grooves (2–10 mm in diameter), possibly exhalant apertures (<xref ref-type="bibr" rid="B47">Reiswig 2002</xref>).</p><fig id="F65" position="float" orientation="portrait"><object-id xmlns:xlink="http://www.w3.org/1999/xlink" content-type="doi" xlink:type="simple">10.3897/zookeys.1161.93754.figure65</object-id><object-id xmlns:xlink="http://www.w3.org/1999/xlink" content-type="arpha" xlink:type="simple">2ECEBF9D-3A50-5C24-A800-C522E2DD50DF</object-id><label>Figure 65.</label><caption><p><bold>A</bold><italic>In-situ</italic> photo of 147 m deep. Samples GFOE3-23 (white) and GFOE- 23A (yellow) <bold>B</bold> lab photo of the specimen.</p></caption><graphic xmlns:xlink="http://www.w3.org/1999/xlink" xlink:href="zookeys-1161-001_article-93754__-g065.jpg" position="float" orientation="portrait" xlink:type="simple" id="oo_848739.jpg"><uri content-type="original_file" xlink:type="simple">https://binary.pensoft.net/fig/848739</uri></graphic></fig></tp:treatment-sec><tp:treatment-sec sec-type="Similar species" id="SECID0EMJCK"><title>Similar species.</title><p>When zoanthids are extended the species can look like the hexactinellid <italic><tp:taxon-name><tp:taxon-name-part taxon-name-part-type="genus" reg="Verrucocoeloidea">Verrucocoeloidea</tp:taxon-name-part><tp:taxon-name-part taxon-name-part-type="species" reg="liberatorii">liberatorii</tp:taxon-name-part></tp:taxon-name></italic> Reiswig &amp; Dohrmann, 2014.</p></tp:treatment-sec><tp:treatment-sec sec-type="distribution" id="SECID0E4JCK"><title>Distribution and abundance.</title><p>This species has a northwestern Caribbean distribution (88–1957 m deep). At <abbrev xmlns:xlink="http://www.w3.org/1999/xlink" xlink:title="Flower Garden Banks National Marine Sanctuary" id="ABBRID0EDKCK" xlink:type="simple">FGBNMS</abbrev> the species was collected once at Elvers Bank.</p></tp:treatment-sec><tp:treatment-sec sec-type="ecology" id="SECID0EHKCK"><title>Ecology.</title><p>Lower mesophotic reefs, sandy bottoms. The zoanthid <italic><tp:taxon-name><tp:taxon-name-part taxon-name-part-type="genus" reg="Vitrumanthus">Vitrumanthus</tp:taxon-name-part><tp:taxon-name-part taxon-name-part-type="species" reg="schrieri">schrieri</tp:taxon-name-part></tp:taxon-name></italic> (<tp:taxon-name><tp:taxon-name-part taxon-name-part-type="family">Parazoanthidae</tp:taxon-name-part></tp:taxon-name>) was originally described in association with the glass sponge <italic><tp:taxon-name><tp:taxon-name-part taxon-name-part-type="genus" reg="Verrucocoeloidea">Verrucocoeloidea</tp:taxon-name-part><tp:taxon-name-part taxon-name-part-type="species" reg="liberatorii">liberatorii</tp:taxon-name-part></tp:taxon-name></italic>. In this sample, the identity of the zoanthid was obtained by barcoding data (28S gene) (Iris Segura, pers. comm., 2022).</p></tp:treatment-sec><tp:treatment-sec sec-type="Identification" id="SECID0EILCK"><title>Identification.</title><p>MCD.</p></tp:treatment-sec><tp:treatment-sec sec-type="References" id="SECID0ENLCK"><title>References.</title><p><xref ref-type="bibr" rid="B27">Kise et al. 2022</xref>; Reiswig and Dorhrmann 2014; <xref ref-type="bibr" rid="B47">Reiswig 2002</xref>.</p></tp:treatment-sec><tp:treatment-sec><!--Section generated to contain objects referenced in tp:taxon-treatment.--><fig id="F51" position="float" orientation="portrait"><object-id xmlns:xlink="http://www.w3.org/1999/xlink" content-type="doi" xlink:type="simple">10.3897/zookeys.1161.93754.figure51</object-id><object-id xmlns:xlink="http://www.w3.org/1999/xlink" content-type="arpha" xlink:type="simple">A423124A-C880-56FB-B1C4-ADBBCB2D4DE0</object-id><label>Figure 51.</label><caption><p><italic><tp:taxon-name><tp:taxon-name-part taxon-name-part-type="genus" reg="Verongula">Verongula</tp:taxon-name-part><tp:taxon-name-part taxon-name-part-type="species" reg="reiswigi">reiswigi</tp:taxon-name-part></tp:taxon-name></italic> at 76 m deep. Photo code SP58.</p></caption><graphic xmlns:xlink="http://www.w3.org/1999/xlink" xlink:href="zookeys-1161-001_article-93754__-g051.jpg" position="float" orientation="portrait" xlink:type="simple" id="oo_848725.jpg"><uri content-type="original_file" xlink:type="simple">https://binary.pensoft.net/fig/848725</uri></graphic></fig></tp:treatment-sec><ref-list><ref id="B27"><mixed-citation xmlns:xlink="http://www.w3.org/1999/xlink" xlink:type="simple"><person-group><name name-style="western"><surname>Kise</surname><given-names>H</given-names></name><name name-style="western"><surname>Montenegro</surname><given-names>J</given-names></name><name name-style="western"><surname>Santos</surname><given-names>MEA</given-names></name><name name-style="western"><surname>Hoeksema</surname><given-names>BW</given-names></name><name name-style="western"><surname>Ekins</surname><given-names>M</given-names></name><name name-style="western"><surname>Ise</surname><given-names>Y</given-names></name><name name-style="western"><surname>Higashiji</surname><given-names>T</given-names></name><name name-style="western"><surname>Fernandez-Silva</surname><given-names>I</given-names></name><name name-style="western"><surname>Reimer</surname><given-names>JD</given-names></name></person-group> (<year>2022</year>) <article-title>Evolution and phylogeny of glass-sponge-associated zoantharians, with a description of two new genera and three new species.</article-title><source>Zoological Journal of the Linnean Society</source><volume>194</volume>(<issue>1</issue>): <fpage>323</fpage>–<lpage>347</lpage>. <ext-link xlink:type="simple" ext-link-type="doi" xlink:href="10.1093/zoolinnean/zlab068">https://doi.org/10.1093/zoolinnean/zlab068</ext-link></mixed-citation></ref><ref id="B47"><mixed-citation xmlns:xlink="http://www.w3.org/1999/xlink" xlink:type="simple"><person-group><name name-style="western"><surname>Reiswig</surname><given-names>HM</given-names></name></person-group> (<year>2002</year>) <article-title>Family <tp:taxon-name><tp:taxon-name-part taxon-name-part-type="family">Dactylocalycidae</tp:taxon-name-part></tp:taxon-name> Gray, 1867.</article-title> In: <person-group><name name-style="western"><surname>Hooper</surname><given-names>JNA</given-names></name><name name-style="western"><surname>van Soest</surname><given-names>RWM</given-names></name></person-group> (<role>Eds</role>) <issue-title>Systema Porifera.</issue-title><source>A guide to the classification of sponges (2 volumes). Kluwer Academic/Plenum, NY</source>, <fpage>1293</fpage>–<lpage>1300</lpage>. [1708 + XLVIII] [ISBN 978-1-4615-0747-5] <ext-link xlink:type="simple" ext-link-type="doi" xlink:href="10.1007/978-1-4615-0747-5_134">https://doi.org/10.1007/978-1-4615-0747-5_134</ext-link></mixed-citation></ref></ref-list></tp:taxon-treatment>
