# Supplementary material for: ﻿An annotated and illustrated identification guide to common mesophotic reef sponges (Porifera, Demospongiae, Hexactinellida, and Homoscleromorpha) inhabiting Flower Garden Banks National Marine Sanctuary and vicinities
Source: Zookeys. 2023 May 11;1161:1–68. doi: 10.3897/zookeys.1161.93754 (PMC10208736; doi:10.3897/zookeys.1161.93754)
Supplement: Supplementary material 1 — Table of localities for mesophotic sponge species in the North Western Gulf of Mexico [file zookeys-1161-001_article-93754__-s001.xlsx]

## Sheet: Sheet1
Supplementary Table 1. Taxonomic classifications, sample codes, locations, and habitats for samples. Abundance categories are displayed for each site the sponges have been observed, where x=presence, S=single, F=few (1-10), M=many (11-100), and A=abundant (>101). NA = not available.
	Taxonomic classification			Sample Code	Depth (m)	Latitude (DDM)	Longitude (DDM)	Habitats	EFGB	WFGB	Stetson	Horseshoe	28 Fathom	Rankin	Bright	MacNeil	Elvers	Geyer	McGrail	Bouma	Rezak	Sidner	Parker	Alderdice	Sonnier	29 Fathom	Diaphus
Class	Order	Family	Species
Demospongiae	Agelasida	Agelasidae	Agelas cf. citrina Gotera & Alcolado, 1987	DFH9-7E	50	28.1725	-94.2898	Heavily silted lower mesophotic reefs, lower mesophotic reefs			S		S	F	F		S		F	S			M	S	M	F
			Agelas clathrodes (Schmidt, 1870)	YG1901L3_IMG_20190831T212309Z	61	27.7977	-93.0525	Coralline algae reefs										M
			Agelas dilatata Duchassaing & Michelotti, 1864	SP-49	46	28.3291	-92.466	Coralline algae reefs																	S
	Axinellida	Axinellidae	Ptilocaulis cf. walpersii (Duchassaing & Michelotti, 1864)	DFH6-40-1	60	27.8671	-93.8599	Coralline algae reef, algal nodule		S
		Heteroxidae	Myrmekioderma gyroderma (Alcolado, 1984)	DFH9-11A	60	27.8677	-93.8583	Coralline algae reef, algal nodule, lower mesophotic reefs	F	S			M	F			M		F	F	F				F
				DFH9-5B	72	27.9534	-93.5994
				DFH9-6G	69	27.9535	-93.5995
		Raspaillidae	Ectyoplasia ferox (Duchassaing & Michelotti, 1864)	DFH9-12C	60	27.8676	-93.8582	Coralline algae reef, algal nodule, lower mesophotic reefs		S		S	S	F											F
			Didiscus oxeata Hechtel, 1983	DFH9-11B	60	27.8677	-93.8583	Coralline algae reef, algal nodule		S
		Stelligeridae	Higginsia coralloides Higgin, 1877	DFH9-7A	60	28.1725	-94.2897	Heavily silted lower mesophotic reefs, coralline algae reef, lower mesophotic reefs			S	F		S	F		F								F
				DFH9-7B	60	28.1725	-94.2897
	Biemnida	Biemnidae	Biemna cribaria (Alcolado & Gotera, 1986)	SP-22	36	27.8946	-93.3057	Coral community, coralline algae reef							F
			Neofibularia nolitangere (Duchassaing & Michelotti, 1864)	GFOE3-30	70	27.7979	-93.0511	Coralline algae reef, algal nodule, lower mesophotic reefs	F	F	A							F					A		A
	Bubarida	Dictyonellidae	Acanthella cubensis Alcolado, 1984	DFH9-14A	74	27.9492	-93.6109	Coralline algae reef, algal nodule, lower mesophotic reefs	F			F	F	M			F			M	F	S	M	F	M	F
				DFH9-2A	88	27.8974	-93.5956
				DFH9-3D	68	27.9535	-93.5996
			Acanthella cf. mastophora (Schmidt,1870)	DFH9-13B	80	27.949	-93.6114	Coralline algae reef, algal nodule, lower mesophotic reefs	S			F	F	F			F						S		F
			Auletta tuberosa Alvarez et al., 1998	DFH9-4A	72	27.9534	-93.5993	Coralline algae reef, Algal nodule, lower mesophotic reefs	F			F	F	M	F		S		F		F		S	S	F	F
				DFH9-13A	78	27.949	-93.6112
			Auletta syncinularia Schmidt, 1870	GFOE3-23F	147	27.8359	-92.9312	lower mesophotic reefs									S
			Auletta nov.sp. 1	GFOE3-8H	90	27.9324	-91.9536	Coralline algae reef, algal nodule, lower mesophotic reefs				M	M	M	F		M	S	M	M	M	M	F	M	S	F
				DFH8-15A	95	27.888	-93.8413
	Scopalinida	Scopalinidae	Scopalina ruetzleri (Wiedenmayer, 1977)	SP-23	50	27.8775	-93.3033	Coralline algae reef, algal nodule		F					F
	Clionaida	Clionaidae	Placospherastra antillensis Van Soest, 2009	DFH9-10C	60	27.8677	-93.8583	Coralline algae reef, algal nodule, lower mesophotic reefs		F		S		F			M		S	F	F		S	F	F	F
				DFH9-11C	60	27.8676	-93.8584
	Haplosclerida	Chalinidae	Haliclona sp. 1	DFH9-6E	69	27.9535	-93.5995	Coralline algae reef	S
		Callyspongiidae	Callyspongia cf. armigera (Duchassaing & Michelotti, 1864)	SP-42	73	28.0547	-92.4474	Coralline algae reef												F
				DFH6-39-6	NA	NA	NA	Coralline algae reef
		Petrosiidae	Neopetrosia proxima (Duchassaing & Michelotti, 1864)	DFH8-37B	59	28.1723	-94.2896	Silted coralline algae reef, silted lower mesophotic reefs			M						S								S
				DFH9-7D	60	28.1725	-94.2898
				DFH9-9C	53	28.1725	-94.2899
			Petrosia nov. sp. 1	DFH33-542A	73	27.937	-92.0364	Coralline algae reef, algal nodule, lower mesophotic reefs						S			F				S		S
				SP-24	79	27.9488	-93.6078
			Petrosia weinbergi Van Soest, 1980	DFH9-3C	69	27.9536	-93.5995	Coralline algae reef, algal nodule, lower mesophotic reefs	F															S
				DFH9-6B	71	27.9534	-93.5994
			Xestospongia muta (Schmidt, 1870)	Photo 202205114-T-161120_0004 (HBOI-FAU 05-2022).	58	27.9713	-92.6106	Coralline algal reef, coral communities, algal nodules							X				X							X
			Xestospongia nov. sp.1	GFOE3-27	56	27.7939	-93.0517	Algal nodule										S
		Niphatidae	Niphates erecta Duchassaing & Michelotti, 1864	DFH9-6A	71	27.7966	-93.0507	Algal nodule	S		A			S						F	F			F	F
		Phloeodyctidae	Siphonodictyon brevitubulatum Pang, 1973	Photo of GFOE3-29	67	27.7966	-93.0507	Algal nodule										S
			Siphonodictyon nov. sp.1	GFOE3-29	67	27.7966	-93.0507	Algal nodule										S
		Chondropsidae	Batzella rubra (Alcolado, 1984)	Photo of DFH9-13A	79	27.949	-93.6112	Coralline algae reef, algal nodule, lower mesophotic reefs
	Poecilosclerida		Batzella cf. rubra (Alcolado, 1984)	DFH9-6F	70	27.9534	-93.5995	Coralline algae reef, algal nodule, lower mesophotic reefs	S					F			F
		Microcionidae	Clathria sp.1	SP-03	63	27.9495	-93.609	Sand	x	x	x									x
	Suberitida	Halichondriidae	Halichondria sp. 1	DFH9-11D	60	27.8676	-93.8583	Coralline algae reef, algal nodule, lower mesophotic reefs	F	S							M						S
				DFH9-12D	60	27.8676	-93.8584
				DFH9-3E	70	27.9535	-93.5995
				DFH9-4E	80	27.9534	-93.5993
			Topsentia bahamensis Diaz, Van Soest, and Pomponi 1993	DFH9-11F	60	27.8674	-93.8584	Coralline algae reef, algal nodule		S
		Suberitidae	Rhizaxinella clava (Schmidt, 1870)	DFH6-42-4	106	28.0897	-90.6994	Coralline algae reef, lower mesophotic reefs,	F			M	F	M	F		F	S	F	F	M	F	M	F			S
	Tetractinellida, Sub Order Astrophorina	Corallistidae	Corallistes typus Schmidt, 1870	GFOE3-23G	108	27.8359	-92.9312	Coralline algae reef, lower mesophotic reefs	F	F	F	A	A	F	M		F	M	A	F	M	M	M	F	F	F
				DFH8-10B	60	27.8208	-93.8364
			Neophrissospongia cf. nolitangere (Schmidt, 1870)	GFOE3-1	145	27.919	-92.071	Lower mesophotic reefs															S
		Ancorinidae	Stellettinopsis megastylifera (Wintermann-Kilian & Kilian, 1984)	DFH9-13C	76	27.8991	-93.6113	Coralline algae reef, algal nodule	M	M									M
		Geodiidae	Erylus alleni De Laubenfels, 1934	DFH9-12F	60	27.8676	-93.8584	Coralline algae reef, algal nodule		S		F	S	S			F					S	F	F
			Erylus goffrilleri Wiedenmayer, 1977	GFOE3-32	69	27.7979	-93.0518	Algal nodules										F
			Erylus trisphaerus (De Laubenfels, 1953)	DFH9-12G	61	27.8675	-93.8585	Coralline algae reef, algal nodule		S		F	F	F	F				S
			Geodia cf. curacaoensis Van Soest et al., 2014	GFOE3-21	81	28.0823	-92.0155	Coralline algae reef																S
		Theonellidae	Discoderma sp. 1	SP-05	107	27.8208	-93.8365	Lower mesophotic reefs		S		F
		Thrombidae	Yucatania sphaeroidocladus (Hartman and Hubbard, 1999)	DFH9-5C	72	27.9534	-93.5994	Coralline algae reef, algal nodule, lower mesophotic reefs	F			F	F	M	F		F			S	S	S	S		M	S
				DFH9-6D	70	27.9535	-93.5995
	Tetractinellida, Sub Order Spirophorina	Tetillidae	Cinachyrella sp.1	GFOE3-20	81	28.0824	-92.0156	Coralline algae reef																S
Demospongiae, Subclass Verongiimorpha	Chondrosiida	Chondrosiidae	Chondrosia collectrix (Schmidt, 1870)	DFH9-9D	60	28.1718	-94.2896	Heavily silted lower mesophotic reefs, lower mesophotic reefs, coralline algae reef, algal nodule			F	F	S	M	F		M			F	M	S	F	F	F
	Verongiida	Aplysinidae	Aiolochroia crassa (Hyatt, 1875)	DFH5 Dive 11269 14 17 20.JPG	52	27.87	-93.8558	Coral Community	x	x	x				x				x	x	x		x	x	x
			Aplysina cf. archeri (Higgin, 1875)	SP-04	43	27.8712	-93.0723	Sand	F	S
				SP-25	76	27.9495	-93.609	Sand	S
			Aplysina sp. 1	DFH9-2B	88	27.8975	-93.5956	Coralline algae reef, algal nodule	S
			Verongula reiswigi Alcolado, 1984	SP-58	76	27.8537	-92.9218	Heavily silted lower mesophotic reefs, sand			F						S
			Verongula rigida (Esper, 1794)	DFH9-9E	60	28.1716	-94.2896	Heavily silted lower mesophotic reefs		S	F						S
				DFH8-38B	60	28.1718	-97.2894
		Ianthellidae	Ianthellidaae sp. 1	GFOE3-23A	147	27.8359	-92.9312	Lower mesophotic reefs									S
Demospongiae, Subclass Keratosa	Dendroceratida	Darwinellidae	Aplysilla aff. sulfurea Schulze, 1878	DFH9-14B	78	27.9493	-93.6114	Coralline algae reef, lower mesophotic reefs, algal nodules	S	S	S	M	F	F	F		M		S		F	F	F	S	F	F
		Dysideidae	Dysidea sp. 1	DFH9-14F	76	27.9492	-93.6114	Coralline algae reef, algal nodules, deep coral	M	S	F	F	S				F	F	M				F	F
			Pleraplysilla nov. sp. 1	DFH9-14C	79	27.949	-93.6113	Coralline algae reef, lower mesophotic reefs	F					S	M		F				S				F	S
			Pleraplysilla nov. sp. 2	GFOE3-19	47	28.0815	-92.0152	Coralline algae reef																S
		Irciniidae	Ircinia campana (Lamarck, 1814)	SP-10	56	28.1725	-94.2898	Lower mesophotic reefs, coralline algae reef			F
			Ircinia strobilina (Lamarck, 1816)	SP-09	50	28.1726	-94.2898	Coral community, coralline algae reef, lower mesophotic reefs			A															M
			Ircinia cf. campana (Lamarck, 1814)	DFH9-8A	55	28.1726	-94.2898	Coralline algae reef			F														S
			Ircinia sp . 1	DFH9-7F	60	28.6725	-94.2897	Silted coralline algae reef, silted lower mesophotic reefs			S
				DFH9-8B	54	27.1726	-94.2898
			Ircinia sp. 2	DFH9-9A	55	28.1725	-94.2898	Coralline algae reef			S
		Spongiidae	Smenospongia cf. echina (De Laubenfels, 1934)	DFH9-10E	69	27.8677	-93.8582	Lower mesophotic reefs, coralline algae reef	F	F				F											S
				DFH9-6C	60	27.9535	-93.5995
Demospongiae, Subclass Homoscleromorpha	Homosclerophorida	Plakinidae	Plakortis zyggompha (de Laubenfels, 1934)	DFH9-2B	88	27.8975	-93.5956	Coralline algae reef, algal nodule, lower mesophotic reefs	S					S								S
			Plakina versatilis (Schmidt, 1880)	DFH6-42-2D	NA	28.0905	-90.6987	Coralline algae reef, lower mesophotic reefs																			S
Hexactinellida	Hexasterosphora	Dactylocalycidae	Dactylocalyx pumiceus Stutchbury, 1841	GFOE3-24	147	27.8358	-92.9311	Lower mesophotic reefs									F
			Iphiteon panicea Bowerbank, 1869	GFOE3-23	147	27.8359	-92.9312	Lower mesophotic reefs	M			M		M			S		M	M	M	F	M	M

## Sheet: Sheet2
	Lat	Long
DC 11196sp	27.8671	-93.8599
DFH33-542A	27.937	-92.0364
DFH6-40-2	27.8703	-93.8558
DFH6-42-2”D”	28.0905	-90.6987
DFH6-42-4	28.0897	-90.6994
DFH8-10B	27.8208	-93.8364
DFH8-15A	27.888	-93.8413
DFH8-37B	28.1723	-94.2896
DFH8-38B	28.1718	-97.2894
DFH9-10C	27.8677	-93.8583
DFH9-10E	27.8677	-93.8582
DFH9-11A	27.8677	-93.8583
DFH9-11B	27.8677	-93.8583
DFH9-11C	27.8676	-93.8584
DFH9-11D	27.8676	-93.8583
DFH9-11F	27.8674	-93.8584
DFH9-12C	27.8676	-93.8582
DFH9-12D	27.8676	-93.8584
DFH9-12F	27.8676	-93.8584
DFH9-12G	27.8675	-93.8585
DFH9-13A	27.949	-93.6112
DFH9-13B	27.949	-93.6114
DFH9-13C	27.8991	-93.6113
DFH9-14A	27.9492	-93.6109
DFH9-14B	27.9493	-93.6114
DFH9-14C	27.949	-93.6113
DFH9-14F	27.9492	-93.6114
DFH9-2A	27.8974	-93.5956
DFH9-2B	27.8975	-93.5956
DFH9-3C	27.9536	-93.5995
DFH9-3D	27.9535	-93.5996
DFH9-3E	27.9535	-93.5995
DFH9-4A	27.9534	-93.5993
DFH9-4E	27.9534	-93.5993
DFH9-5B	27.9534	-93.5994
DFH9-5C	27.9534	-93.5994
DFH9-6A	27.9534	-93.5994
DFH9-6B	27.9534	-93.5994
DFH9-6C	27.9535	-93.5995
DFH9-6D	27.9535	-93.5995
DFH9-6E	27.9535	-93.5995
DFH9-6F	27.9534	-93.5995
DFH9-6G	27.9535	-93.5995
DFH9-7A	28.1725	-94.2897
DFH9-7B	28.1725	-94.2897
DFH9-7C	28.1725	-94.2898
DFH9-7D	28.1725	-94.2898
DFH9-7E	28.1725	-94.2898
DFH9-7F	28.6725	-94.2897
DFH9-8A	28.1726	-94.2898
DFH9-8B	27.1726	-94.2898
DFH9-9A	28.1725	-94.2898
DFH9-9C	28.1725	-94.2899
DFH9-9D	28.1718	-94.2896
DFH9-9E	28.1716	-94.2896
GFOE3-1	27.919	-92.071
GFOE3-19	28.0815	-92.0152
GFOE3-20	28.0824	-92.0156
GFOE3-21	28.0823	-92.0155
GFOE3-23	27.8359	-92.9312
GFOE3-23A	27.8359	-92.9312
GFOE3-23F	27.8359	-92.9312
GFOE3-23G	27.8359	-92.9312
GFOE3-24	27.8358	-92.9311
GFOE3-27	27.7939	-93.0517
GFOE3-29	27.7966	-93.0507
GFOE3-30	27.7979	-93.0511
GFOE3-32	27.7979	-93.0518
GFOE3-8H
SP-03	27.9495	-93.609
SP-04	27.8712	-93.0723
SP-05	27.8208	-93.8365
SP-06	27.9535	-93.5998
SP-09	28.1726	-94.2898
SP-10	28.1725	-94.2898
SP-17
SP-22	27.8946	-93.3057
SP-23	27.8775	-93.3033
SP-24	27.9488	-93.6078
SP-25	27.9495	-93.609
SP-42	28.0547	-92.4474
SP-45	28.3415	-92.451
SP-49	28.3291	-92.466
SP-58	27.8537	-92.9218
